# Supplementary material for: Transcriptomic Approach for Understanding the Adaptation of Salmonella enterica to Contaminated Produce
Source: J Microbiol Biotechnol. 2020 Aug 21;30(11):1729–38. doi: 10.4014/jmb.2007.07036 (PMC9728351; doi:10.4014/jmb.2007.07036)
Supplement: Supplementary file 2 [file JMB-30-11-1729-supple2.xlsx]

## Sheet: DEGs_Planktonic 24 h
Planktonic 24 h	Locus tag	Annotation	log2[TMM(plant)/TMM(PBS)]	FDR.e
Up-regulation	FORC38_0018	Cytochrome c551 peroxidase	3.66164	5.68901e-14
	FORC38_0020	ABC transporter involved in cytochrome c biogenesis, CcmB subunit	4.34229	3.09955e-08
	FORC38_0021	heme ABC transporter permease	4.19034	4.28662e-08
	FORC38_0022	Cytochrome c-type biogenesis protein CcmD, interacts with CcmCE	4.53348	1.62891e-06
	FORC38_0023	Cytochrome c-type biogenesis protein CcmE, heme chaperone	3.71312	2.34978e-06
	FORC38_0024	Cytochrome c heme lyase subunit CcmF	4.1757	8.74522e-07
	FORC38_0025	Cytochrome c-type biogenesis protein CcmG / DsbE, thiol:disulfide oxidoreductase	3.86705	1.48891e-05
	FORC38_0026	Cytochrome c heme lyase subunit CcmL / Cytochrome c heme lyase subunit CcmH	3.17694	1.16491e-05
	FORC38_0162	L-ribulose-5-phosphate 4-epimerase	3.09401	0.000218888
	FORC38_0163	L-xylulose 5-phosphate 3-epimerase-like protein	3.78885	0.000457406
	FORC38_0164	3-keto-L-gulonate 6-phosphate decarboxylase-like protein	3.53641	0.00070174
	FORC38_0165	carbohydrate kinase	3.82951	0.000192807
	FORC38_0166	2,3-diketo-L-gulonate-binding periplasmic protein yiaO precursor	4.99345	1.92484e-05
	FORC38_0168	2,3-diketo-L-gulonate TRAP transporter small permease protein yiaM	4.07909	5.65892e-05
	FORC38_0169	Putative chemotaxis protein, resembles cheA	3.68716	9.54146e-06
	FORC38_0170	Protein yjgK	3.99977	2.84431e-05
	FORC38_0171	3-dehydro-L-gulonate 2-dehydrogenase	3.2582	6.41278e-05
	FORC38_0239	Putative inner membrane protein	3.3529	8.5799e-08
	FORC38_0251	MFS transporter	3.54379	7.19737e-15
	FORC38_0541	Argininosuccinate synthase	3.09105	3.80159e-06
	FORC38_0553	Putative protease	3.40916	1.16377e-12
	FORC38_0554	Putative protease	3.94478	5.19154e-18
	FORC38_0579	Threonine dehydratase, catabolic	4.23313	2.19925e-10
	FORC38_0591	Inner membrane protein YqjF	5.08098	5.24458e-07
	FORC38_0661	NADPH-dependent broad range aldehyde dehydrogenase YqhD	3.81521	0.000471892
	FORC38_0669	hypothetical protein	3.23033	5.96105e-09
	FORC38_0674	hypothetical protein	4.17416	1.08011e-09
	FORC38_0676	Fe-S-cluster-containing hydrogenase components 1	3.15789	2.19434e-05
	FORC38_0677	Ni/Fe-hydrogenase 2 B-type cytochrome subunit	3.54164	1.28207e-07
	FORC38_0682	hydrogenase metallocenter assembly protein HybG	3.11288	5.70843e-07
	FORC38_0687	Putative methyl-accepting chemotaxis protein	5.57235	1.78077e-09
	FORC38_0733	L-asparaginase	4.99433	3.0351e-16
	FORC38_0786	Glycine cleavage system H protein	3.30485	4.13685e-08
	FORC38_0804	endonuclease	3.27945	0.000562462
	FORC38_0855	membrane protein	3.23169	2.39152e-09
	FORC38_0872	Serine transporter	3.03648	2.14879e-10
	FORC38_0971	Type III secretion negative modulator of injection (YopK,YopQ,controls size of translocator pore)	3.21991	4.00549e-06
	FORC38_0974	Acyl carrier protein	3.4908	0.00025673
	FORC38_0975	hypothetical protein	4.37564	0.000855376
	FORC38_1002	hydrogenase nickel incorporation protein HypA	3.66035	2.1145e-07
	FORC38_1016	Nitric oxide reductase FlRd-NAD(+) reductase	4.90796	0.000206816
	FORC38_1017	Anaerobic nitric oxide reductase flavorubredoxin	3.43176	0.00243824
	FORC38_1137	Tellurite resistance protein TerB	3.53521	2.10067e-08
	FORC38_1138	hypothetical protein	3.25161	4.06993e-08
	FORC38_1139	Tellurium resistance protein TerD	3.68268	1.2232e-09
	FORC38_1163	hypothetical protein	6.41518	3.51272e-08
	FORC38_1164	hypothetical protein	4.61371	6.1828e-05
	FORC38_1165	hypothetical protein	5.66094	1.36568e-06
	FORC38_1167	hypothetical protein	6.97552	1.43041e-07
	FORC38_1168	hypothetical protein	7.69075	3.18705e-07
	FORC38_1169	hypothetical protein	4.80561	1.83438e-05
	FORC38_1170	hypothetical protein	6.16289	8.01932e-08
	FORC38_1171	hypothetical protein	6.51343	1.32346e-07
	FORC38_1172	hypothetical protein	9.43801	5.58051e-11
	FORC38_1174	Nitric oxide reductase activation protein NorQ	7.44035	9.27993e-07
	FORC38_1175	hypothetical protein	11.8234	4.33777e-09
	FORC38_1176	hypothetical protein	8.82532	6.69631e-10
	FORC38_1177	hypothetical protein	9.39052	8.78371e-09
	FORC38_1208	IncF plasmid conjugative transfer pilus assembly protein TraE	3.64285	0.000192648
	FORC38_1209	hypothetical protein	4.88095	0.000419233
	FORC38_1210	IncH1 plasmid conjugative transfer pilin precursor TrhA	7.81568	1.47249e-08
	FORC38_1221	Anaerobic nitric oxide reductase flavorubredoxin	3.33498	6.39704e-11
	FORC38_1265	hypothetical protein	4.13652	1.05013e-05
	FORC38_1296	hypothetical protein	3.91095	2.76564e-05
	FORC38_1298	hypothetical protein	4.06656	1.09269e-07
	FORC38_1299	hypothetical protein	3.83592	1.54427e-08
	FORC38_1325	hypothetical protein	3.09763	2.62085e-07
	FORC38_1343	Putative inner membrane protein	4.52013	9.76775e-22
	FORC38_1382	hypothetical protein	3.49805	1.32008e-11
	FORC38_1383	hypothetical protein	3.04004	2.33624e-05
	FORC38_1424	Pyruvate formate-lyase	3.21893	7.83438e-10
	FORC38_1461	Flavohemoprotein (Hemoglobin-like protein) (Flavohemoglobin) (Nitric oxide dioxygenase)	6.50145	2.32901e-27
	FORC38_1614	hypothetical protein	3.23896	0.0158894
	FORC38_1731	Glycerol-3-phosphate transporter	3.85207	1.55463e-07
	FORC38_1732	Glycerophosphoryl diester phosphodiesterase, periplasmic	4.39644	2.7441e-13
	FORC38_1747	Outer membrane protein C precursor	3.05977	1.3662e-07
	FORC38_1753	Ferredoxin-type protein NapF (periplasmic nitrate reductase)	4.89345	1.20125e-05
	FORC38_1754	periplasmic diheme c-type cytochrome, NapB	5.99659	5.2683e-07
	FORC38_1755	Periplasmic nitrate reductase precursor	4.86431	3.17867e-07
	FORC38_1756	Ferredoxin-type protein NapG (periplasmic nitrate reductase)	4.91137	7.34266e-07
	FORC38_1757	Polyferredoxin NapH (periplasmic nitrate reductase)	5.95492	2.025e-09
	FORC38_1758	Nitrate reductase cytochrome c550-type subunit	4.80884	8.86758e-07
	FORC38_1759	Cytochrome c-type protein NapC	4.33801	3.31283e-06
	FORC38_1760	Cytochrome c biogenesis ATP-binding export protein CcmA	3.65891	4.79492e-06
	FORC38_1761	ABC transporter involved in cytochrome c biogenesis, CcmB subunit	4.34229	3.09955e-08
	FORC38_1762	heme ABC transporter permease	4.19034	4.28662e-08
	FORC38_1763	Cytochrome c-type biogenesis protein CcmD, interacts with CcmCE	4.53348	1.62232e-06
	FORC38_1764	Cytochrome c-type biogenesis protein CcmE, heme chaperone	3.71312	2.34978e-06
	FORC38_1765	Cytochrome c heme lyase subunit CcmF	4.1757	8.74522e-07
	FORC38_1766	Cytochrome c-type biogenesis protein CcmG/DsbE, thiol:disulfide oxidoreductase	3.86705	1.48891e-05
	FORC38_1767	Cytochrome c heme lyase subunit CcmL / Cytochrome c heme lyase subunit CcmH	3.17694	1.16491e-05
	FORC38_1816	Pyridine nucleotide-disulphide oxidoreductase family protein	4.44418	5.46558e-18
	FORC38_1852	probable fimbrial chain protein stcA	4.49139	4.16128e-14
	FORC38_1915	hypothetical protein	3.24605	2.21374e-08
	FORC38_1916	glycosyl transferase family 1	3.09129	6.0562e-09
	FORC38_1917	Glycosyl transferases group 1	3.08191	2.02677e-07
	FORC38_1938	Thiosulfate reductase precursor	3.16062	5.96183e-11
	FORC38_1972	Cobalt-precorrin-6y C5-methyltransferase	3.72983	8.18016e-08
	FORC38_1973	Cobalt-precorrin-6y C15-methyltransferase	3.12924	9.5377e-06
	FORC38_1976	Cobalt-precorrin-3b C17-methyltransferase	3.13521	9.56106e-07
	FORC38_1977	Cobalt-precorrin-6x reductase	3.50201	1.70714e-08
	FORC38_1978	Sirohydrochlorin cobaltochelatase CbiK	3.50595	2.84511e-09
	FORC38_1982	Transmembrane component CbiQ of energizing module of cobalt ECF transporter	3.36486	2.24003e-08
	FORC38_1999	hypothetical protein	3.20775	0.000314533
	FORC38_2026	Flagellar biosynthesis protein FliL	3.15307	5.7357e-06
	FORC38_2040	Flagellar biosynthesis protein FliT	3.45632	6.45647e-07
	FORC38_2041	Flagellar biosynthesis protein FliS	3.65242	9.91403e-08
	FORC38_2042	Flagellar hook-associated protein FliD	3.22542	1.20015e-05
	FORC38_2043	Flagellar biosynthesis protein FliC	3.51302	8.59902e-05
	FORC38_2052	hypothetical protein	3.58076	1.59373e-12
	FORC38_2075	Flagellar motor rotation protein MotA	3.02073	3.6797e-05
	FORC38_2172	Putative membrane protein	4.82066	7.4276e-22
	FORC38_2197	hypothetical protein	5.75439	1.25694e-21
	FORC38_2210	NAD-specific glutamate dehydrogenase; NADP-specific glutamate dehydrogenase	3.38443	7.33346e-09
	FORC38_2241	Nitrate/nitrite transporter	4.4149	2.51579e-09
	FORC38_2242	Respiratory nitrate reductase alpha chain	3.75538	7.74001e-07
	FORC38_2243	Respiratory nitrate reductase beta chain	4.57333	2.3984e-08
	FORC38_2244	Respiratory nitrate reductase delta chain	5.13333	6.698e-10
	FORC38_2245	Respiratory nitrate reductase gamma chain	4.22743	2.06431e-12
	FORC38_2384	methyl-accepting chemotaxis protein	3.15984	1.08656e-06
	FORC38_2432	Putative outer membrane lipoprotein	3.30975	2.05036e-06
	FORC38_2445	Outer membrane porin protein NmpC precursor	5.47732	4.09175e-14
	FORC38_2449	Formate dehydrogenase N alpha subunit	3.71936	7.42048e-13
	FORC38_2484	transporter	3.68647	2.03899e-06
	FORC38_2506	Multiple antibiotic resistance protein MarR	4.64489	3.80159e-06
	FORC38_2507	Multiple antibiotic resistance protein MarA	5.56081	1.15977e-06
	FORC38_2508	Multiple antibiotic resistance protein MarB	3.2403	0.000143158
	FORC38_2544	Spermidine export protein MdtI	3.1861	1.13353e-10
	FORC38_2545	Spermidine export protein MdtJ	4.96212	1.53802e-18
	FORC38_2642	Ribokinase	4.36103	9.91462e-08
	FORC38_2643	hypothetical protein	3.60848	7.0934e-06
	FORC38_2754	hypothetical protein	4.81312	5.3036e-10
	FORC38_2755	hypothetical protein	4.2164	1.49632e-06
	FORC38_2848	Flagellar basal-body rod protein FlgG	3.57453	4.33715e-06
	FORC38_2849	Flagellar basal-body rod protein FlgF	3.44606	7.33872e-06
	FORC38_2850	Flagellar hook protein FlgE	3.14246	0.00013716
	FORC38_2851	Flagellar basal-body rod modification protein FlgD	3.26721	0.000112702
	FORC38_2853	Flagellar basal-body rod protein FlgB	3.32806	1.57499e-05
	FORC38_2938	Inositol phosphate phosphatase sopB	3.15336	6.88709e-06
	FORC38_3068	Anaerobic dimethyl sulfoxide reductase chain B	3.40818	3.38486e-07
	FORC38_3069	Anaerobic dimethyl sulfoxide reductase chain A	3.23535	3.93059e-08
	FORC38_3095	Hydroxylamine reductase	6.11289	8.577e-13
	FORC38_3096	hybrid-cluster NAD(P)-dependent oxidoreductase	6.20734	1.4632e-14
	FORC38_3253	Cyd operon protein YbgT	3.02363	0.000734228
	FORC38_3290	Ornithine decarboxylase	4.89035	3.28423e-13
	FORC38_3291	Putrescine/proton symporter, putrescine/ornithine antiporter PotE	4.96259	3.61618e-13
	FORC38_3296	Uncharacterized protein ybfE	3.15814	4.33777e-09
	FORC38_3360	Citrate lyase gamma chain, acyl carrier protein	3.81719	4.06463e-05
	FORC38_3362	Citrate lyase alpha chain	4.22668	5.43369e-06
	FORC38_3363	Apo-citrate lyase phosphoribosyl-dephospho-CoA transferase	4.73681	5.21547e-08
	FORC38_3386	2,3-dihydro-2,3-dihydroxybenzoate dehydrogenase of siderophore biosynthesis	3.04402	9.663e-07
	FORC38_3387	Isochorismatase of siderophore biosynthesis	3.08613	4.61228e-07
	FORC38_3388	2,3-dihydroxybenzoate-AMP ligase [enterobactin] siderophore	4.20171	6.65239e-13
	FORC38_3389	Isochorismate synthase of siderophore biosynthesis	3.63489	4.44646e-12
	FORC38_3420	Polymyxin resistance protein ArnC, glycosyl transferase	4.15831	1.67797e-10
	FORC38_3421	membrane protein	4.21464	4.04398e-14
	FORC38_3428	hypothetical protein	3.90628	4.0405e-11
	FORC38_3429	Polymyxin resistance protein ArnC, glycosyl transferase	3.26879	9.90752e-05
	FORC38_3437	Transcriptional regulator of fimbriae expression FimZ (LuxR/UhpA family)	3.36091	4.39614e-12
	FORC38_3441	chaperone FimC	4.86952	3.47175e-18
	FORC38_3442	Fimbriae-like adhesin FimI	6.18467	1.31932e-22
	FORC38_3443	Fimbriae-like adhesin SfmA	3.31068	3.60938e-09
	FORC38_3498	Adenylate kinase	3.00231	0.0473585
	FORC38_3944	Apo-citrate lyase phosphoribosyl-dephospho-CoA transferase	4.49856	1.33724e-13
	FORC38_3945	Citrate lyase alpha chain	3.90485	2.28545e-14
	FORC38_3946	Citrate lyase beta chain	5.52304	3.05151e-23
	FORC38_3947	Citrate lyase beta chain	6.79122	3.52125e-17
	FORC38_3948	[citrate (pro-3S)-lyase] ligase	3.64218	3.32867e-15
	FORC38_3949	Na(+)Citrate OH(-) antiporter	3.2673	1.4525e-09
	FORC38_3950	Oxaloacetate decarboxylase gamma chain	5.15328	4.05956e-07
	FORC38_3951	Oxaloacetate decarboxylase alpha chain	3.96067	2.93984e-11
	FORC38_4065	Methyl-accepting chemotaxis protein I (serine chemoreceptor protein)	3.26199	1.59159e-07
	FORC38_4066	carbon starvation protein CstA	4.21732	0.00204344
	FORC38_4098	hypothetical protein YeeN	3.01996	1.98387e-10
	FORC38_4099	hypothetical protein	3.55317	1.34103e-12
	FORC38_4131	L-idonate 5-dehydrogenase	5.01559	1.92741e-08
	FORC38_4132	5-keto-D-gluconate 5-reductase	4.0627	1.93288e-06
	FORC38_4145	Ornithine carbamoyltransferase	5.28972	1.10616e-07
	FORC38_4149	Arginine deiminase	7.702	4.29016e-11
	FORC38_4150	Carbamate kinase	5.51562	2.44876e-08
	FORC38_4151	Ornithine carbamoyltransferase	6.12543	1.21796e-10
	FORC38_4153	Arginine pathway regulatory protein ArgR, repressor of arg regulon	3.09189	2.0815e-05
	FORC38_4190	Inosose dehydratase	4.69701	4.11057e-07
	FORC38_4217	Nitric oxide-dependent regulator DnrN or NorA	6.5832	5.0961e-29
	FORC38_4228	L-ribulose-5-phosphate 3-epimerase UlaE (L-ascorbate utilization protein E)	3.60707	1.16462e-06
	FORC38_4229	3-keto-L-gulonate-6-phosphate decarboxylase UlaD (L-ascorbate utilization protein D)	3.2706	1.50631e-05
	FORC38_4230	Ascorbate-specific PTS system, EIIA component	4.70841	1.00395e-07
	FORC38_4231	Ascorbate-specific PTS system, EIIB component	4.55262	4.11057e-07
	FORC38_4232	Ascorbate-specific PTS system, EIIC component	3.72314	3.02857e-08
	FORC38_4233	Probable L-ascorbate-6-phosphate lactonase UlaG (L-ascorbate utilization protein G)	5.13293	1.49614e-14
	FORC38_4285	Aspartate ammonia-lyase	5.0667	2.83507e-10
	FORC38_4286	C4-dicarboxylate transporter DcuA	3.56136	1.05084e-05
	FORC38_4294	putative periplasmic protein	3.04999	7.6051e-09
	FORC38_4313	hypothetical protein	5.12177	1.18025e-07
	FORC38_4314	C4-dicarboxylate transporter DcuB	3.40603	3.98565e-14
	FORC38_4317	alpha-galactosidase	3.0938	1.57499e-05
	FORC38_4337	Cytochrome c-type heme lyase subunit nrfE, nitrite reductase complex assembly	3.66485	9.663e-07
	FORC38_4338	NrfD protein	5.5041	1.58726e-08
	FORC38_4339	NrfC protein	5.18688	3.75834e-08
	FORC38_4340	Cytochrome c-type protein NrfB precursor	5.80419	5.5129e-10
	FORC38_4341	Cytochrome c552 precursor	7.05636	6.51318e-10
	FORC38_4368	NMN phosphatase; Class B acid phosphatase precursor	3.20217	2.66718e-11
	FORC38_4386	Maltose/maltodextrin transport ATP-binding protein MalK	4.03074	5.04535e-06
	FORC38_4387	Maltose/maltodextrin ABC transporter, substrate binding periplasmic protein MalE	3.53466	5.59755e-05
	FORC38_4488	Catalase / Peroxidase	3.06747	4.73014e-09
	FORC38_4553	L-rhamnose isomerase	3.10905	0.00201035
	FORC38_4579	3-hydroxyisobutyrate dehydrogenase	3.83845	3.00876e-12
	FORC38_4580	Aldolase YihT	3.38256	2.5802e-09
	FORC38_4599	hypothetical protein	3.85133	5.39405e-10
	FORC38_4734	RNase P	3.49375	1.09953e-08
Down-regulation	FORC38_0065	Putative secreted protein	-4.20926	2.03577e-19
	FORC38_0075	protein MgtC	-7.16661	3.17948e-11
	FORC38_0076	Mg(2+) transport ATPase, P-type	-4.9793	1.31131e-07
	FORC38_0159	Aldehyde dehydrogenase B	-3.12465	3.35127e-06
	FORC38_0234	Inner membrane metabolite transport protein YhjE	-3.00947	4.77872e-10
	FORC38_0268	hypothetical protein	-3.28589	3.53604e-05
	FORC38_0291	hypothetical protein	-3.19365	4.27123e-10
	FORC38_0316	Aerobic glycerol-3-phosphate dehydrogenase	-3.92457	0.00063614
	FORC38_0500	Glutamate synthase [NADPH] small chain	-3.13553	9.47187e-09
	FORC38_0501	glutamate synthase	-3.15444	1.83464e-10
	FORC38_0605	Putrescine--2-oxoglutaric acid transaminase	-3.1591	1.87524e-10
	FORC38_0692	Possible hydrolase	-6.34068	7.9935e-21
	FORC38_0693	Polysaccharide deacetylase	-5.62236	5.90602e-23
	FORC38_0904	Phosphoadenylyl-sulfate reductase	-3.39111	2.91594e-09
	FORC38_0919	Sulfate adenylyltransferase subunit 2	-3.83723	2.55311e-13
	FORC38_0920	Sulfate adenylyltransferase subunit 1	-3.03974	6.08821e-11
	FORC38_0992	Manganese ABC transporter, inner membrane permease protein SitD	-5.39523	3.99971e-20
	FORC38_0993	Manganese ABC transporter, inner membrane permease protein SitC	-5.79698	4.06206e-24
	FORC38_0994	Manganese ABC transporter, ATP-binding protein SitB	-6.68528	1.86747e-23
	FORC38_0995	Manganese ABC transporter, periplasmic-binding protein SitA	-6.85931	2.57422e-23
	FORC38_1040	Phage replication protein	-3.423	1.23514e-12
	FORC38_1047	TniA putative transposase	-3.31497	8.74618e-11
	FORC38_1123	hypothetical protein	-3.12085	1.586e-09
	FORC38_1214	hypothetical protein	-3.39767	4.12611e-13
	FORC38_1252	hypothetical protein	-3.00908	0.0362164
	FORC38_1362	Putative transcriptional regulator	-4.50534	2.65422e-14
	FORC38_1364	virulence protein	-4.2364	2.72102e-14
	FORC38_1365	effector protein PipB2	-4.4383	3.55791e-17
	FORC38_1388	T1SS secreted agglutinin RTX	-4.32945	6.22078e-06
	FORC38_1431	Sigma factor RpoE negative regulatory protein RseA	-3.08173	1.82733e-07
	FORC38_1573	Sulfate and thiosulfate binding protein CysP	-4.08335	4.14025e-14
	FORC38_1576	Sulfate and thiosulfate import ATP-binding protein CysA	-3.96864	1.5484e-13
	FORC38_1604	Manganese transport protein MntH	-3.11296	5.21935e-10
	FORC38_1618	Protease VII (Omptin) precursor	-4.06887	8.59215e-14
	FORC38_1634	3-oxoacyl-[acyl-carrier-protein] synthase, KASI	-3.35526	2.87108e-10
	FORC38_1658	Lysine-arginine-ornithine-binding periplasmic protein precursor	-3.02615	0.000270168
	FORC38_1664	Probable glutathione S-transferase, YfcG-like protein	-3.4349	6.3772e-11
	FORC38_1710	Polymyxin resistance protein PmrD	-3.09468	1.59373e-12
	FORC38_1714	Polymyxin resistance protein PmrJ, predicted deacetylase	-3.4743	8.59508e-07
	FORC38_1715	UDP-glucuronic acid oxidase (UDP-4-keto-hexauronic acid decarboxylating) / UDP-4-amino-4-deoxy-L-arabinose formyltransferase	-4.43114	2.67556e-08
	FORC38_1716	Polymyxin resistance protein ArnC, glycosyl transferase	-4.38542	5.01066e-10
	FORC38_1717	UDP-4-amino-4-deoxy-L-arabinose--oxoglutarate aminotransferase	-4.59364	5.96183e-11
	FORC38_1769	Putative outer membrane protein	-4.42068	0.00232172
	FORC38_1834	Putative membrane protein	-5.72759	8.65357e-25
	FORC38_1858	Hydroxyethylthiazole kinase	-6.38863	6.7147e-31
	FORC38_1859	Hydroxymethylpyrimidine phosphate kinase ThiD	-5.59177	1.91555e-24
	FORC38_1866	Putative inner membrane protein	-4.61668	1.80397e-16
	FORC38_1922	UDP-glucose 6-dehydrogenase	-3.68209	9.3456e-07
	FORC38_2017	putative cytoplasmic protein	-4.10306	5.2057e-16
	FORC38_2070	Trehalose-6-phosphate phosphatase	-3.20228	5.46223e-10
	FORC38_2093	Cytoplasmic copper homeostasis protein CutC	-3.50012	1.65815e-06
	FORC38_2141	Phage tail fibers	-3.92718	1.67797e-10
	FORC38_2144	hypothetical protein	-3.65069	0.00230287
	FORC38_2153	hypothetical protein	-4.3996	2.386e-15
	FORC38_2156	hypothetical protein	-3.62186	2.07007e-09
	FORC38_2195	hypothetical protein	-4.79659	1.35123e-17
	FORC38_2208	UPF0410 protein YmgE	-3.64114	5.37491e-11
	FORC38_2275	Conidiation-specific protein 10	-3.03955	4.8795e-06
	FORC38_2279	Anthranilate synthase, amidotransferase component / Anthranilate phosphoribosyltransferase	-4.79458	8.25402e-13
	FORC38_2280	Anthranilate synthase, aminase component	-5.07365	3.0351e-16
	FORC38_2333	hypothetical protein	-3.35189	1.12694e-11
	FORC38_2380	hypothetical protein	-3.61961	0.00346938
	FORC38_2412	secreted effector protein	-4.52164	1.35163e-15
	FORC38_2413	D-alanyl-D-alanine dipeptidase	-4.76986	3.15839e-21
	FORC38_2414	D-alanyl-D-alanine dipeptidase	-4.01939	6.9235e-11
	FORC38_2415	D-alanyl-D-alanine dipeptidase	-5.07453	0.00063766
	FORC38_2437	Respiratory nitrate reductase gamma chain	-5.21483	4.8775e-16
	FORC38_2438	Respiratory nitrate reductase delta chain	-5.6085	2.93823e-17
	FORC38_2439	Respiratory nitrate reductase beta chain	-5.67873	1.11134e-18
	FORC38_2440	Respiratory nitrate reductase alpha chain	-5.33175	1.72726e-19
	FORC38_2441	Nitrate/nitrite transporter	-4.12743	6.71312e-16
	FORC38_2457	Osmotically inducible protein C	-3.0795	9.47187e-09
	FORC38_2479	S-adenosylmethionine:tRNA ribosyltransferase-isomerase	-4.07559	2.07695e-16
	FORC38_2483	PhoPQ-regulated protein	-3.47179	3.14829e-11
	FORC38_2514	Conidiation-specific protein 10	-4.44787	1.33371e-10
	FORC38_2605	Type III secretion inner membrane protein (YscR,SpaR,HrcR,EscR,flagellar export component-like protein)	-3.20722	1.54547e-10
	FORC38_2615	Type III secretion bridge between inner and outermembrane lipoprotein (YscJ,HrcJ,EscJ, PscJ)	-3.21006	1.55286e-11
	FORC38_2616	Type III secretion protein SsaI	-4.17038	1.04561e-14
	FORC38_2617	Type III secretion protein SsaH	-3.02288	1.66294e-07
	FORC38_2618	Type III secretion protein SsaG	-3.97605	3.46091e-07
	FORC38_2623	Secretion system effector SseD	-3.37717	7.73e-09
	FORC38_2626	Secretion system effector SseB	-3.19331	1.28754e-11
	FORC38_2627	type III secretion system chaperone SseA	-4.68992	3.47175e-18
	FORC38_2758	Periplasmic chorismate mutase I precursor	-4.80569	1.80267e-14
	FORC38_2778	Attachment invasion locus protein precursor	-6.50461	6.70373e-27
	FORC38_2779	Putative outer membrane virulence protein PhoP	-7.66735	7.10537e-18
	FORC38_2882	Putative curli production protein CsgC	-3.98194	1.9067e-05
	FORC38_2883	Major curlin subunit precursor CsgA	-5.89671	8.99473e-05
	FORC38_2884	Minor curlin subunit CsgB, nucleation component of curlin monomers	-5.0413	0.00433569
	FORC38_2903	hypothetical protein	-3.81297	2.72102e-14
	FORC38_2908	hypothetical protein	-6.202	1.40237e-20
	FORC38_2909	hypothetical protein	-5.83116	1.72726e-19
	FORC38_2911	Flavoprotein WrbA	-3.01457	8.38005e-09
	FORC38_2936	peptidase family C69	-3.07618	1.586e-09
	FORC38_2978	hypothetical protein	-3.38422	1.2232e-09
	FORC38_2985	tail protein	-3.57184	9.24625e-07
	FORC38_2986	Phage minor tail protein	-3.0384	2.95104e-09
	FORC38_3020	hypothetical protein	-5.08455	1.15974e-15
	FORC38_3092	Virulence factor VirK	-3.03902	4.5414e-09
	FORC38_3145	biofilm regulator BssR	-3.11592	3.33943e-08
	FORC38_3167	hypothetical protein	-4.95303	1.40208e-23
	FORC38_3172	Glutamine ABC transporter, periplasmic glutamine-binding protein	-3.19506	0.000554759
	FORC38_3174	Glutamate transport ATP-binding protein	-3.42311	5.66698e-07
	FORC38_3206	Biotin synthase	-3.66065	4.88043e-14
	FORC38_3207	Adenosylmethionine-8-amino-7-oxononanoate aminotransferase	-3.33645	6.1648e-11
	FORC38_3241	Probable secreted protein	-4.47217	5.96972e-09
	FORC38_3285	Potassium-transporting ATPase A chain	-3.78301	2.00794e-08
	FORC38_3318	Glutamate Aspartate periplasmic binding protein precursor GltI	-3.80608	1.41675e-08
	FORC38_3366	Ribonuclease I precursor	-3.39083	2.29694e-10
	FORC38_3368	Uncharacterized zinc-type alcohol dehydrogenase-like protein ybdR	-3.3008	1.21132e-07
	FORC38_3522	Acyl-CoA thioesterase II	-3.07655	5.69383e-09
	FORC38_3523	Ammonium transporter	-8.44393	1.07723e-26
	FORC38_3524	Nitrogen regulatory protein P-II, glnK	-12.0519	4.20256e-41
	FORC38_3599	Protein YaiA	-3.02717	2.62175e-08
	FORC38_3624	hypothetical protein	-3.39355	2.19258e-08
	FORC38_3686	Peptide transport periplasmic protein sapA	-3.02488	1.36219e-11
	FORC38_3925	Probable secreted protein	-4.20154	1.07143e-18
	FORC38_4033	Beta-fimbriae probable major subunit	-3.16574	4.45696e-12
	FORC38_4076	hypothetical protein	-3.4416	2.65107e-06
	FORC38_4108	hypothetical protein	-3.59343	3.80463e-12
	FORC38_4208	Peptide methionine sulfoxide reductase MsrA	-3.59035	4.27123e-10
	FORC38_4226	UPF0379 protein yjfY precursor	-4.96684	9.10078e-18
	FORC38_4328	PhnB protein; putative DNA binding 3-demethylubiquinone-9 3-methyltransferase domain protein	-4.11988	9.18077e-15
	FORC38_4390	PsiE protein	-3.62453	1.19845e-16
	FORC38_4432	Isocitrate dehydrogenase phosphatase / kinase	-3.57045	8.83191e-07
	FORC38_4433	Isocitrate lyase	-5.00819	5.20456e-08
	FORC38_4434	malate synthase A	-4.93397	7.46256e-07
	FORC38_4441	Zinc resistance-associated protein	-4.81445	1.10703e-11
	FORC38_4449	Thiamin biosynthesis protein ThiC	-5.25793	3.45975e-22
	FORC38_4450	Thiamin-phosphate pyrophosphorylase	-5.03856	9.59431e-23
	FORC38_4451	Sulfur carrier protein adenylyltransferase ThiF	-4.92664	5.01784e-19
	FORC38_4452	Sulfur carrier protein ThiS	-5.39116	3.96123e-19
	FORC38_4453	Thiazole biosynthesis protein ThiG	-4.79633	6.53901e-21
	FORC38_4454	Thiazole biosynthesis protein ThiH	-4.28028	1.31194e-17
	FORC38_4591	Glutamine synthetase type I	-5.88692	8.25402e-13
	FORC38_4592	Nitrogen regulation protein NtrB	-4.71141	1.10725e-08
	FORC38_4593	Nitrogen regulation protein NR(I)	-5.34339	1.36219e-11
	FORC38_4699	Aspartate--ammonia ligase	-3.73556	3.48518e-09

## Sheet: DEGs_Epiphytic 24 h
Epiphytic 24 h	Locus tag	Annotation	log2[TMM(plant)/TMM(PBS)]	FDR.e
Up-regulation	FORC38_0049	Transcriptional regulatory protein UhpA	3.86787	5.15982e-15
	FORC38_0050	Sensor histidine protein kinase UhpB, glucose-6-phosphate specific	3.14425	1.64683e-16
	FORC38_0087	Xanthine permease	3.45446	1.3854e-08
	FORC38_0101	Transcriptional regulator SlmA, TetR family	3.6479	2.55657e-21
	FORC38_0105	LSU ribosomal protein L28p	3.48152	1.16124e-16
	FORC38_0106	LSU ribosomal protein L33p	4.65028	1.0904e-31
	FORC38_0109	3-deoxy-D-manno-octulosonic acid transferase	3.17461	4.25128e-19
	FORC38_0113	UDP-glucose:(glucosyl)lipopolysaccharide alpha-1,3-glucosyltransferase WaaO	4.12705	4.9219e-12
	FORC38_0116	UDP-glucose:(glucosyl)lipopolysaccharide alpha-1,2-glucosyltransferase	3.48015	7.38746e-20
	FORC38_0117	Lipopolysaccharide core biosynthesis protein RfaY	3.0824	1.9578e-13
	FORC38_0121	Oligosaccharide repeat unit polymerase Wzy; O-antigen ligase	3.20235	1.68707e-12
	FORC38_0140	tRNA (cytidine(34)-2'-O)-methyltransferase	3.58286	1.3259e-18
	FORC38_0194	Cold shock protein CspA	3.09156	1.53074e-06
	FORC38_0264	putative membrane protein	3.63337	3.49976e-13
	FORC38_0351	Methyl-directed repair DNA adenine methylase	3.31134	1.41916e-18
	FORC38_0358	Nitrite transporter NirC	3.04477	6.53206e-07
	FORC38_0363	protein TsgA	3.21714	1.82956e-18
	FORC38_0395	SSU ribosomal protein S10p (S20e)	3.54398	4.53685e-18
	FORC38_0396	LSU ribosomal protein L3p (L3e)	3.4381	1.50863e-17
	FORC38_0397	LSU ribosomal protein L4p (L1e)	3.67613	3.64041e-19
	FORC38_0398	LSU ribosomal protein L23p (L23Ae)	3.44415	1.09494e-15
	FORC38_0399	LSU ribosomal protein L2p (L8e)	3.56345	1.62282e-17
	FORC38_0400	30S ribosomal protein S19	3.22779	3.52962e-16
	FORC38_0401	LSU ribosomal protein L22p (L17e)	3.63213	5.15896e-19
	FORC38_0402	SSU ribosomal protein S3p (S3e)	3.3819	3.20396e-15
	FORC38_0403	LSU ribosomal protein L16p (L10e)	3.29876	1.41175e-15
	FORC38_0404	LSU ribosomal protein L29p (L35e)	3.01346	9.55212e-10
	FORC38_0406	50S ribosomal protein L14	3.27776	2.9106e-15
	FORC38_0407	LSU ribosomal protein L24p (L26e)	3.20777	3.88556e-14
	FORC38_0410	SSU ribosomal protein S8p (S15Ae)	3.73495	1.97795e-19
	FORC38_0411	LSU ribosomal protein L6p (L9e)	3.33259	2.0684e-16
	FORC38_0412	LSU ribosomal protein L18p (L5e)	3.02245	3.56591e-13
	FORC38_0418	SSU ribosomal protein S11p (S14e)	3.1158	1.43374e-10
	FORC38_0419	SSU ribosomal protein S4p (S9e)	3.13102	5.45903e-13
	FORC38_0420	DNA-directed RNA polymerase alpha subunit	3.61647	1.88993e-15
	FORC38_0421	LSU ribosomal protein L17p	4.22402	6.68956e-16
	FORC38_0446	Adenine-specific methyltransferase	4.06873	2.74736e-24
	FORC38_0447	DNA-binding protein Fis	5.36241	8.50501e-30
	FORC38_0448	tRNA dihydrouridine synthase B	4.87209	8.61363e-27
	FORC38_0452	Biotin carboxylase of acetyl-CoA carboxylase	3.45074	7.74492e-15
	FORC38_0453	Biotin carboxyl carrier protein of acetyl-CoA carboxylase	3.03705	7.26267e-15
	FORC38_0459	Rod shape-determining protein MreC	3.18875	3.00112e-17
	FORC38_0487	LSU ribosomal protein L13p (L13Ae)	3.8821	4.07785e-16
	FORC38_0488	SSU ribosomal protein S9p (S16e)	3.66344	2.40994e-14
	FORC38_0540	Preprotein translocase subunit SecG	4.2934	7.82201e-25
	FORC38_0541	Argininosuccinate synthase	3.45765	5.64204e-13
	FORC38_0591	Inner membrane protein YqjF	5.73531	1.40298e-38
	FORC38_0608	Methyl-accepting chemotaxis protein I (serine chemoreceptor protein)	3.01967	2.70749e-14
	FORC38_0614	SSU ribosomal protein S21p	3.89786	1.86658e-19
	FORC38_0669	hypothetical protein	4.15942	6.20587e-22
	FORC38_0687	Putative methyl-accepting chemotaxis protein	5.48664	3.81173e-15
	FORC38_0750	S-adenosylmethionine synthetase	3.24856	1.37622e-05
	FORC38_0786	Glycine cleavage system H protein	3.03268	5.44914e-10
	FORC38_0804	endonuclease	4.26186	3.18464e-12
	FORC38_0839	Prolipoprotein diacylglyceryl transferase	3.47538	9.66755e-13
	FORC38_0900	6-carboxytetrahydropterin synthase QueD	4.27658	3.44752e-20
	FORC38_0924	2-C-methyl-D-erythritol 4-phosphate cytidylyltransferase	3.22078	7.3203e-18
	FORC38_0955	Invasion protein invH precursor	3.00132	4.35431e-06
	FORC38_0970	cell invasion protein SipB	3.04122	2.13111e-07
	FORC38_0971	Type III secretion negative modulator of injection (YopK,YopQ,controls size of translocator pore)	3.18112	1.71573e-06
	FORC38_0974	Acyl carrier protein	4.35574	5.75671e-08
	FORC38_0975	hypothetical protein	5.67613	2.52332e-09
	FORC38_0976	secretion chaparone	3.18859	4.65716e-07
	FORC38_0979	Invasion protein IagB precursor	3.27397	1.12102e-05
	FORC38_0982	MxiG protein; Pathogenicity 1 island effector protein	3.39419	3.66236e-10
	FORC38_0989	Type III secretion transcriptional regulator HilC	3.21564	2.37484e-10
	FORC38_1043	Aminoglycoside 3'-phosphotransferase 2	3.25658	2.3723e-14
	FORC38_1137	Tellurite resistance protein TerB	3.82311	6.85374e-13
	FORC38_1138	hypothetical protein	3.5462	1.15335e-14
	FORC38_1139	Tellurium resistance protein TerD	3.89839	6.95556e-15
	FORC38_1154	hypothetical protein	3.01071	2.5017e-12
	FORC38_1163	hypothetical protein	7.30643	1.17826e-29
	FORC38_1164	hypothetical protein	6.26158	2.48714e-24
	FORC38_1165	hypothetical protein	7.35725	6.91608e-32
	FORC38_1167	hypothetical protein	8.39108	4.14772e-35
	FORC38_1168	hypothetical protein	8.94427	1.69106e-29
	FORC38_1169	hypothetical protein	5.82566	1.77876e-21
	FORC38_1170	hypothetical protein	6.73079	1.1527e-19
	FORC38_1171	hypothetical protein	7.42993	9.69573e-31
	FORC38_1172	hypothetical protein	10.3265	1.17991e-42
	FORC38_1174	Nitric oxide reductase activation protein NorQ	8.31721	1.34157e-31
	FORC38_1175	hypothetical protein	12.7706	6.80858e-40
	FORC38_1176	hypothetical protein	9.74624	6.59322e-38
	FORC38_1177	hypothetical protein	10.2619	6.74743e-34
	FORC38_1184	signal peptidase I	3.32332	0.00219071
	FORC38_1193	IncH1 plasmid conjugative transfer protein Orf16	3.30072	4.0331e-06
	FORC38_1204	IncH1 plasmid conjugative transfer protein HtdV	3.27832	0.000102474
	FORC38_1208	IncF plasmid conjugative transfer pilus assembly protein TraE	4.86545	3.63416e-11
	FORC38_1209	hypothetical protein	6.33105	1.61091e-09
	FORC38_1210	IncH1 plasmid conjugative transfer pilin precursor TrhA	9.2639	1.32319e-24
	FORC38_1221	Anaerobic nitric oxide reductase flavorubredoxin	3.9858	7.78168e-23
	FORC38_1265	hypothetical protein	4.69231	9.66858e-07
	FORC38_1296	hypothetical protein	4.74264	5.09234e-13
	FORC38_1298	hypothetical protein	5.05896	5.27687e-23
	FORC38_1299	hypothetical protein	4.92819	5.09295e-21
	FORC38_1323	hypothetical protein	4.19338	0.00117349
	FORC38_1325	hypothetical protein	4.28166	1.14752e-23
	FORC38_1328	Multidrug resistance protein A	3.20737	3.72012e-19
	FORC38_1331	L-proline glycine betaine binding ABC transporter protein ProX	3.81752	2.97525e-16
	FORC38_1332	L-proline glycine betaine ABC transport system permease protein ProW	3.14447	3.03531e-06
	FORC38_1333	L-proline glycine betaine ABC transport system permease protein ProV	3.47755	3.89886e-06
	FORC38_1343	Putative inner membrane protein	3.17599	1.11235e-12
	FORC38_1377	repressor protein	3.65647	9.24458e-05
	FORC38_1400	SSU ribosomal protein S16p	3.46736	2.88997e-19
	FORC38_1401	16S rRNA processing protein RimM	3.93307	1.2571e-19
	FORC38_1402	tRNA (Guanine37-N1) -methyltransferase	4.01366	8.42169e-20
	FORC38_1403	LSU ribosomal protein L19p	4.16517	4.80142e-18
	FORC38_1461	Flavohemoprotein (Hemoglobin-like protein) (Flavohemoglobin) (Nitric oxide dioxygenase)	5.36923	2.8808e-31
	FORC38_1471	Inositol-1-monophosphatase	4.44836	4.85131e-27
	FORC38_1477	Chaperone protein HscB	3.53357	1.63552e-18
	FORC38_1478	Chaperone protein HscA	3.72162	7.66982e-15
	FORC38_1479	Ferredoxin, 2Fe-2S	3.8289	4.91094e-15
	FORC38_1482	Protein SseB	3.28992	3.93218e-15
	FORC38_1492	Nucleoside diphosphate kinase	3.72958	1.7724e-22
	FORC38_1520	Uracil permease	4.01686	6.01016e-23
	FORC38_1650	Colicin V production protein	3.47733	5.17518e-13
	FORC38_1732	Glycerophosphoryl diester phosphodiesterase, periplasmic	3.1042	2.39628e-07
	FORC38_1735	Ferredoxin	4.57747	1.36647e-18
	FORC38_1736	Ribonucleotide reductase of class Ia (aerobic), beta subunit	3.35795	1.95609e-17
	FORC38_1737	Ribonucleotide reductase of class Ia (aerobic), alpha subunit	3.29871	1.0853e-15
	FORC38_1779	LSU ribosomal protein L25p	3.4494	5.59581e-19
	FORC38_1790	membrane protein	3.8221	1.46334e-17
	FORC38_1793	proteinase inhibitor	3.27966	0.000639545
	FORC38_1794	Putative inner membrane protein	3.69742	9.10916e-09
	FORC38_1795	Sugar efflux transporter B	3.22069	6.76901e-18
	FORC38_1803	Colicin I receptor precursor	3.0468	1.34934e-09
	FORC38_1852	probable fimbrial chain protein stcA	3.02297	0.000935315
	FORC38_1885	Putative heat shock protein YegD	4.19559	2.75389e-26
	FORC38_1889	Uridine kinase	3.61585	5.46758e-22
	FORC38_1894	Low molecular weight protein-tyrosine-phosphatase Wzb	3.29944	2.27429e-05
	FORC38_1914	hypothetical protein	3.4016	4.29076e-19
	FORC38_1915	hypothetical protein	4.51388	4.82676e-27
	FORC38_1916	glycosyl transferase family 1	4.48969	5.75819e-30
	FORC38_1917	Glycosyl transferases group 1	4.644	3.00035e-25
	FORC38_1918	Mannose-1-phosphate guanylyltransferase (GDP) / Mannose-6-phosphate isomerase	3.29731	1.23937e-15
	FORC38_1934	Putrescine importer	4.95727	1.03657e-31
	FORC38_1999	hypothetical protein	5.11555	1.12586e-15
	FORC38_2019	Colanic acid capsular biosynthesis activation accesory protein RcsA, co-regulator with RcsB	3.15388	2.09549e-07
	FORC38_2023	Flagellar biosynthesis protein FliQ	3.56354	2.23303e-13
	FORC38_2024	Flagellar motor switch protein FliN	3.80665	6.11666e-15
	FORC38_2025	Flagellar motor switch protein FliM	3.8712	3.27403e-16
	FORC38_2026	Flagellar biosynthesis protein FliL	5.37511	4.35583e-22
	FORC38_2027	Flagellar hook-length control protein FliK	3.57916	2.75243e-17
	FORC38_2028	Flagellar protein FliJ	4.56653	1.31092e-18
	FORC38_2029	Flagellum-specific ATP synthase FliI	4.3265	3.74683e-27
	FORC38_2030	Flagellar assembly protein FliH	3.74205	2.24166e-22
	FORC38_2031	Flagellar motor switch protein FliG	3.61183	6.10148e-18
	FORC38_2037	Putative transport system permease protein	3.51151	1.33823e-22
	FORC38_2040	Flagellar biosynthesis protein FliT	4.94754	1.86596e-27
	FORC38_2041	Flagellar biosynthesis protein FliS	5.08909	7.58599e-30
	FORC38_2042	Flagellar hook-associated protein FliD	4.49604	9.61982e-23
	FORC38_2043	Flagellar biosynthesis protein FliC	4.66646	2.63935e-25
	FORC38_2045	RNA polymerase sigma factor for flagellar operon	3.28154	1.77667e-11
	FORC38_2046	protein FliZ	3.15448	6.85942e-08
	FORC38_2052	hypothetical protein	5.33595	3.19072e-36
	FORC38_2063	Ferritin-like protein 2	3.5675	5.75521e-09
	FORC38_2064	hypothetical protein	3.02565	2.32181e-05
	FORC38_2075	Flagellar motor rotation protein MotA	3.8082	3.58431e-25
	FORC38_2076	Flagellar motor rotation protein MotB	3.70314	5.05522e-21
	FORC38_2077	Signal transduction histidine kinase CheA	3.81768	9.00565e-23
	FORC38_2078	Positive regulator of CheA protein activity (CheW)	3.6466	3.90162e-21
	FORC38_2081	Chemotaxis response regulator protein-glutamate methylesterase CheB	3.3616	2.19704e-21
	FORC38_2082	Chemotaxis regulator - transmits chemoreceptor signals to flagelllar motor components CheY	3.55963	5.94105e-23
	FORC38_2083	chemotaxis regulator CheZ	3.6344	3.01509e-22
	FORC38_2084	Flagellar biosynthesis protein FlhB	4.64531	8.10629e-18
	FORC38_2085	Flagellar biosynthesis protein FlhA	3.27408	1.71821e-14
	FORC38_2172	Putative membrane protein	4.51451	1.75167e-24
	FORC38_2220	hypothetical protein	3.07378	1.19622e-13
	FORC38_2232	Protein SirB2	3.91253	4.55347e-19
	FORC38_2354	Rac prophage; integrase	3.19036	5.29171e-11
	FORC38_2429	TonB-dependent receptor yncD	3.10505	2.25603e-06
	FORC38_2432	Putative outer membrane lipoprotein	4.16831	7.69752e-10
	FORC38_2433	L-asparagine permease	3.03519	3.26793e-12
	FORC38_2445	Outer membrane porin protein NmpC precursor	4.81816	1.18861e-14
	FORC38_2499	hypothetical protein	3.57399	6.12389e-16
	FORC38_2507	Multiple antibiotic resistance protein MarA	3.28348	7.8339e-15
	FORC38_2545	Spermidine export protein MdtJ	4.64426	1.25348e-21
	FORC38_2567	Electron transport complex protein RnfA	3.73885	4.43472e-18
	FORC38_2568	Electron transport complex protein RnfB	3.66196	1.6743e-20
	FORC38_2569	Electron transport complex protein RnfC	4.25648	6.662e-20
	FORC38_2570	Electron transport complex protein RnfD	3.39132	7.22682e-13
	FORC38_2596	Purine nucleotide synthesis repressor	3.87124	1.4281e-21
	FORC38_2674	Ferredoxin-like protein FixX	3.30233	0.0219222
	FORC38_2780	Probable lipoprotein envE precursor	3.68648	1.13476e-17
	FORC38_2791	tRNA-specific 2-thiouridylase MnmA	3.03875	7.66863e-15
	FORC38_2792	a protein of unknown function perhaps involved in purine metabolism	3.18262	3.39958e-16
	FORC38_2793	Adenylosuccinate lyase	4.11654	3.01118e-20
	FORC38_2816	NADH dehydrogenase	4.00014	2.93352e-22
	FORC38_2835	fatty acid/phospholipid synthesis protein PlsX	3.44082	1.25634e-17
	FORC38_2841	Ribosomal large subunit pseudouridine synthase C	3.05298	2.33045e-15
	FORC38_2844	Flagellar hook-associated protein FlgK	3.42134	2.78369e-17
	FORC38_2845	Flagellar protein FlgJ	3.67617	5.95856e-16
	FORC38_2846	Flagellar P-ring protein FlgI	3.63537	2.08589e-15
	FORC38_2847	flagellar basal body L-ring protein	3.91317	1.83273e-16
	FORC38_2848	Flagellar basal-body rod protein FlgG	5.8744	2.27401e-24
	FORC38_2849	Flagellar basal-body rod protein FlgF	5.92634	5.88137e-25
	FORC38_2850	Flagellar hook protein FlgE	5.46312	2.38838e-17
	FORC38_2851	Flagellar basal-body rod modification protein FlgD	5.9108	1.32551e-21
	FORC38_2852	Flagellar basal-body rod protein FlgC	5.24918	2.67927e-16
	FORC38_2853	Flagellar basal-body rod protein FlgB	5.71076	1.08124e-17
	FORC38_2854	Flagellar basal-body P-ring formation protein FlgA	3.02882	3.31299e-10
	FORC38_2871	Rhodanese domain protein, Enterobacterial subgroup, YceA-like protein	3.61823	3.24527e-17
	FORC38_2889	Inner membrane protein YcdZ	3.08401	1.79811e-14
	FORC38_2892	D-3-phosphoglycerate dehydrogenase	3.36237	3.34117e-21
	FORC38_2938	Inositol phosphate phosphatase sopB	3.4379	1.7609e-07
	FORC38_2970	Dihydroorotate dehydrogenase	3.85254	2.35635e-22
	FORC38_2974	type III secretion protein SopE	3.06116	3.23092e-09
	FORC38_3059	hypothetical protein	4.54501	5.80682e-24
	FORC38_3079	Translation initiation factor 1	3.51509	2.62659e-17
	FORC38_3106	Arginine ABC transporter, permease protein ArtQ	3.7888	8.75903e-17
	FORC38_3107	Arginine ABC transporter, permease protein ArtM	3.184	1.10122e-13
	FORC38_3146	ribosomal protein S12 methylthiotransferase RimO	3.29905	3.5536e-18
	FORC38_3214	Pectinesterase	4.10876	1.8242e-26
	FORC38_3268	glycosyl transferase	3.42079	0.00011401
	FORC38_3296	Uncharacterized protein ybfE	4.29164	7.29423e-24
	FORC38_3343	Penicillin-binding protein 2 (PBP-2)	3.33166	1.2571e-19
	FORC38_3346	D-alanyl-D-alanine carboxypeptidase	3.88561	3.93125e-23
	FORC38_3363	Apo-citrate lyase phosphoribosyl-dephospho-CoA transferase	3.94797	1.66459e-06
	FORC38_3386	2,3-dihydro-2,3-dihydroxybenzoate dehydrogenase of siderophore biosynthesis	3.12037	2.58968e-09
	FORC38_3387	Isochorismatase of siderophore biosynthesis	3.16976	1.20848e-10
	FORC38_3388	2,3-dihydroxybenzoate-AMP ligase [enterobactin] siderophore	4.64384	4.17093e-14
	FORC38_3389	Isochorismate synthase of siderophore biosynthesis	4.12986	4.82125e-12
	FORC38_3419	Bactoprenol-linked glucose translocase	3.67005	1.63526e-20
	FORC38_3420	Polymyxin resistance protein ArnC, glycosyl transferase	5.66698	1.66051e-24
	FORC38_3421	membrane protein	5.91029	1.63134e-44
	FORC38_3424	hypothetical protein	3.65875	1.1522e-05
	FORC38_3427	hypothetical protein	3.87521	6.55711e-10
	FORC38_3428	hypothetical protein	6.34767	6.88583e-32
	FORC38_3429	Polymyxin resistance protein ArnC, glycosyl transferase	5.51339	2.25397e-22
	FORC38_3430	Bactoprenol-linked glucose translocase	3.67005	1.58412e-20
	FORC38_3437	Transcriptional regulator of fimbriae expression FimZ (LuxR/UhpA family)	4.36215	1.88203e-15
	FORC38_3439	Fimbriae-like adhesin SfmH	3.80871	1.70196e-15
	FORC38_3440	Outer membrane usher protein SfmD	4.50094	7.33585e-23
	FORC38_3441	chaperone FimC	6.4273	1.62474e-34
	FORC38_3442	Fimbriae-like adhesin FimI	7.81791	3.471e-38
	FORC38_3443	Fimbriae-like adhesin SfmA	4.73554	2.63682e-24
	FORC38_3504	Adenine phosphoribosyltransferase	3.69131	9.44572e-22
	FORC38_3539	Cell division trigger factor	3.7847	2.90461e-20
	FORC38_3542	AmpG family muropeptide MFS transporter	3.25704	1.55814e-18
	FORC38_3548	Putative periplasmic protein	4.01498	3.84663e-14
	FORC38_3580	Protein-export membrane protein SecD	3.01071	1.23889e-14
	FORC38_3582	tRNA-guanine transglycosylase	3.54881	8.97508e-21
	FORC38_3583	S-adenosylmethionine:tRNA ribosyltransferase-isomerase	3.53261	5.20694e-19
	FORC38_3650	putative inner membrane protein	3.38583	8.03538e-07
	FORC38_3675	Xanthine-guanine phosphoribosyltransferase	4.0574	1.53555e-23
	FORC38_3775	Uridine monophosphate kinase	4.52576	1.30822e-26
	FORC38_3776	Translation elongation factor Ts	3.59249	2.66502e-15
	FORC38_3800	Fe3+-hydroxamate ABC transporter permease FhuB	3.2871	2.22755e-07
	FORC38_3810	polynucleotide adenylyltransferase PcnB	3.03077	4.27306e-16
	FORC38_3832	Hypoxanthine-guanine phosphoribosyltransferase	3.12111	1.63869e-17
	FORC38_3836	Spermidine synthase	4.03748	9.71731e-23
	FORC38_3837	S-adenosylmethionine decarboxylase proenzyme, prokaryotic class 1A	4.35241	3.00035e-25
	FORC38_3849	Probable secreted protein	3.80676	2.82007e-18
	FORC38_3851	Dihydrolipoamide acetyltransferase component of pyruvate dehydrogenase complex	3.09833	2.05145e-15
	FORC38_3853	Transcriptional repressor for pyruvate dehydrogenase complex	5.11778	9.55909e-34
	FORC38_3910	RNA polymerase associated protein RapA	3.4044	8.48917e-19
	FORC38_3940	Carbamoyl-phosphate synthase large chain	4.82177	2.46488e-22
	FORC38_3941	Carbamoyl-phosphate synthase small chain	5.83666	2.6667e-27
	FORC38_3946	Citrate lyase beta chain	3.15498	9.65173e-08
	FORC38_3947	Citrate lyase beta chain	4.03068	9.44111e-06
	FORC38_3963	SSU ribosomal protein S20p	4.24541	1.50553e-21
	FORC38_3993	Putative arylsulfatase regulatory protein	3.08188	4.02751e-09
	FORC38_4047	Peptide chain release factor 3	3.12088	1.84176e-16
	FORC38_4049	ribosomal-protein-alanine N-acetyltransferase RimI	3.25909	5.14104e-14
	FORC38_4051	Ribosomal RNA small subunit methyltransferase C	3.19493	1.86761e-16
	FORC38_4065	Methyl-accepting chemotaxis protein I (serine chemoreceptor protein)	4.86216	8.2306e-34
	FORC38_4072	Type I restriction-modification system, specificity subunit S	3.16814	3.80943e-17
	FORC38_4098	hypothetical protein YeeN	3.23646	1.49543e-18
	FORC38_4145	Ornithine carbamoyltransferase	3.78677	1.5878e-12
	FORC38_4149	Arginine deiminase	5.2287	4.91094e-15
	FORC38_4150	Carbamate kinase	3.25608	3.5868e-10
	FORC38_4151	Ornithine carbamoyltransferase	3.98681	3.03093e-12
	FORC38_4154	Aspartate carbamoyltransferase	3.34833	4.11768e-15
	FORC38_4217	Nitric oxide-dependent regulator DnrN or NorA	4.51459	2.1681e-28
	FORC38_4222	LSU ribosomal protein L9p	4.42039	3.58431e-25
	FORC38_4223	SSU ribosomal protein S18p, zinc-independent	3.47526	6.46875e-14
	FORC38_4224	Primosomal replication protein N	4.80478	1.74706e-27
	FORC38_4225	SSU ribosomal protein S6p	3.62314	5.95856e-16
	FORC38_4228	L-ribulose-5-phosphate 3-epimerase UlaE (L-ascorbate utilization protein E)	3.67999	4.61963e-07
	FORC38_4229	3-keto-L-gulonate-6-phosphate decarboxylase UlaD (L-ascorbate utilization protein D)	3.2347	8.55772e-06
	FORC38_4230	Ascorbate-specific PTS system, EIIA component	4.34553	7.33346e-07
	FORC38_4231	Ascorbate-specific PTS system, EIIB component	4.05074	1.07517e-06
	FORC38_4233	Probable L-ascorbate-6-phosphate lactonase UlaG (L-ascorbate utilization protein G)	7.53395	2.93446e-52
	FORC38_4300	Type III secretion and flagellar regulator RtsA	3.68903	9.86592e-06
	FORC38_4313	hypothetical protein	4.57057	1.15533e-10
	FORC38_4314	C4-dicarboxylate transporter DcuB	3.08416	1.40448e-14
	FORC38_4334	Glutamate-aspartate carrier protein	3.61982	2.86058e-13
	FORC38_4355	membrane protein	3.07	3.52318e-12
	FORC38_4358	HlyD family type I secretion periplasmic adaptor subunit	3.20996	0.000422931
	FORC38_4360	membrane protein	3.73682	3.36389e-05
	FORC38_4361	Putative inner membrane or exported protein	3.10287	0.00196704
	FORC38_4393	YjbF outer membrane lipoprotein	3.60331	1.08185e-06
	FORC38_4457	hypothetical protein	4.27486	3.00355e-09
	FORC38_4461	LSU ribosomal protein L7/L12 (P1/P2)	3.78189	2.89279e-17
	FORC38_4462	LSU ribosomal protein L10p (P0)	3.63503	1.61492e-17
	FORC38_4463	LSU ribosomal protein L1p (L10Ae)	4.04262	1.96133e-21
	FORC38_4464	50S ribosomal protein L11	3.85204	2.46204e-16
	FORC38_4480	N-acetyl-gamma-glutamyl-phosphate reductase	3.26106	1.44945e-17
	FORC38_4514	Fructose-1,6-bisphosphatase, GlpX type	3.07902	2.11596e-17
	FORC38_4599	hypothetical protein	4.88986	5.3061e-16
	FORC38_4629	hypothetical protein	3.77804	1.04618e-13
	FORC38_4658	4-alpha-L-fucosyltransferase	3.53261	1.7908e-21
	FORC38_4676	Ketol-acid reductoisomerase	3.63632	5.80525e-15
	FORC38_4726	Xanthine/uracil/thiamine/ascorbate permease family protein	3.20336	6.19858e-13
	FORC38_4733	Inner membrane protein translocase component YidC, long form	4.16556	7.78168e-23
	FORC38_4734	RNase P	5.50845	9.58375e-26
	FORC38_4735	LSU ribosomal protein L34p	3.9609	1.71425e-22
Down-regulation	FORC38_0009	2-dehydro-3-deoxyphosphogalactonate aldolase	-3.19595	1.78375e-11
	FORC38_0042	Acetolactate synthase large subunit	-3.01044	5.45269e-07
	FORC38_0065	Putative secreted protein	-6.21417	2.52722e-40
	FORC38_0067	PTS system, mannose-specific IIA component	-3.80016	2.58661e-18
	FORC38_0069	PTS system, mannose-specific IIC component	-3.09908	2.30854e-13
	FORC38_0070	putative phosphotransferase system enzyme II	-3.23361	6.15902e-15
	FORC38_0072	4-hydroxy-2-oxoglutarate aldolase	-3.23048	1.81451e-16
	FORC38_0075	protein MgtC	-3.87252	1.1522e-05
	FORC38_0148	hypothetical protein	-3.71605	5.32243e-20
	FORC38_0151	PTS system, mannitol-specific IIC component	-3.55059	1.58397e-11
	FORC38_0153	GTPase	-4.16033	7.97922e-24
	FORC38_0158	Putative sugar kinase	-3.78064	2.05764e-21
	FORC38_0159	Aldehyde dehydrogenase B	-6.88743	2.70564e-21
	FORC38_0195	hypothetical protein	-3.44341	7.68976e-14
	FORC38_0202	hypothetical protein	-3.50182	1.34252e-18
	FORC38_0253	Universal stress protein B	-4.4746	6.36334e-33
	FORC38_0267	zinc/cadmium/mercury/lead-transporting ATPase	-3.64941	9.16658e-08
	FORC38_0268	hypothetical protein	-3.6195	8.49329e-06
	FORC38_0286	Glycerol-3-phosphate ABC transporter, periplasmic glycerol-3-phosphate-binding protein	-3.06414	1.10624e-09
	FORC38_0290	Glycerophosphoryl diester phosphodiesterase	-4.21192	3.44937e-24
	FORC38_0291	hypothetical protein	-6.36075	2.62538e-35
	FORC38_0306	Glucose-1-phosphate adenylyltransferase	-3.39821	3.28187e-13
	FORC38_0307	Glycogen synthase, ADP-glucose transglucosylase	-4.12966	8.14402e-15
	FORC38_0308	Glycogen phosphorylase	-4.24455	4.24228e-14
	FORC38_0313	Glycerol dehydrogenase	-3.01705	1.37045e-18
	FORC38_0365	antitoxin	-4.19413	9.08404e-27
	FORC38_0366	Cell filamentation protein fic	-3.06674	2.02263e-17
	FORC38_0429	Rossmann fold nucleotide-binding protein Smf possibly involved in DNA uptake	-3.14925	4.32932e-16
	FORC38_0469	probable ribonuclease inhibitor	-4.71325	2.98018e-20
	FORC38_0495	N-acetylmannosamine kinase	-3.49942	5.19166e-18
	FORC38_0559	General stress protein 18	-3.59203	2.2075e-15
	FORC38_0605	Putrescine--2-oxoglutaric acid transaminase	-5.74812	2.29118e-28
	FORC38_0611	G:T/U mismatch-specific uracil/thymine DNA-glycosylase	-3.55049	2.93169e-21
	FORC38_0660	Methylglyoxal reductase, acetol producing / 2,5-diketo-D-gluconate reductase A	-3.27785	2.73278e-15
	FORC38_0692	Possible hydrolase	-8.41926	4.84569e-50
	FORC38_0693	Polysaccharide deacetylase	-6.82084	3.648e-38
	FORC38_0780	Z-ring-associated protein ZapA	-3.16583	9.90412e-14
	FORC38_0791	Predicted hemolysin III-like protein	-3.04725	5.52309e-11
	FORC38_0992	Manganese ABC transporter, inner membrane permease protein SitD	-4.50938	7.16092e-13
	FORC38_0993	Manganese ABC transporter, inner membrane permease protein SitC	-4.89637	6.09488e-12
	FORC38_0994	Manganese ABC transporter, ATP-binding protein SitB	-5.61292	4.34789e-12
	FORC38_0995	Manganese ABC transporter, periplasmic-binding protein SitA	-5.84232	4.43774e-14
	FORC38_1022	Sorbitol-6-phosphate 2-dehydrogenase	-3.22524	3.73268e-17
	FORC38_1040	Phage replication protein	-4.96659	1.34608e-33
	FORC38_1047	TniA putative transposase	-3.38334	1.06218e-17
	FORC38_1094	hypothetical protein	-3.92213	1.50024e-15
	FORC38_1095	Lead, cadmium, zinc and mercury transporting ATPase; Copper-translocating P-type ATPase	-4.21668	3.57923e-22
	FORC38_1123	hypothetical protein	-3.95057	6.0148e-21
	FORC38_1214	hypothetical protein	-4.40467	1.06506e-22
	FORC38_1215	hypothetical protein	-3.29243	7.50794e-15
	FORC38_1341	hypothetical protein	-3.91364	2.28735e-12
	FORC38_1349	hypothetical protein	-4.27313	7.5532e-25
	FORC38_1350	CsiR, transcriptional repressor of CsiD	-3.91769	2.67359e-20
	FORC38_1353	Aldehyde dehydrogenase B	-3.33318	3.49976e-13
	FORC38_1354	L-2-hydroxyglutarate oxidase	-4.34644	5.90427e-20
	FORC38_1355	Carbon starvation induced protein CsiD	-5.43849	1.21295e-21
	FORC38_1356	Tricarboxylate transport membrane protein TctA	-3.91162	7.8675e-08
	FORC38_1357	Tricarboxylate transport protein TctB	-4.85984	1.28975e-09
	FORC38_1358	Tricarboxylate transport protein TctC	-5.30992	3.36504e-09
	FORC38_1359	Tricarboxylate transport transcriptional regulator TctD	-3.29552	8.69045e-16
	FORC38_1365	effector protein PipB2	-4.08541	1.59299e-22
	FORC38_1388	T1SS secreted agglutinin RTX	-4.97265	4.88517e-08
	FORC38_1408	hypothetical protein	-3.38467	6.37557e-22
	FORC38_1410	Ribosome hibernation protein YfiA	-3.34643	5.9767e-12
	FORC38_1415	hypothetical protein	-3.60921	1.20213e-19
	FORC38_1419	Protein acetyltransferase	-3.02359	2.83412e-15
	FORC38_1430	RNA polymerase sigma factor RpoE	-3.8072	7.99257e-18
	FORC38_1431	Sigma factor RpoE negative regulatory protein RseA	-4.54799	7.40938e-28
	FORC38_1464	Stationary phase inducible protein CsiE	-5.02224	8.2306e-34
	FORC38_1503	outer membrane protein RatA	-3.35461	3.3935e-19
	FORC38_1535	Putative inner membrane protein	-3.41557	4.50483e-21
	FORC38_1545	Transketolase	-3.92241	6.75673e-17
	FORC38_1546	Transaldolase	-4.1327	2.0419e-18
	FORC38_1558	Ethanolamine permease	-5.01617	4.71877e-39
	FORC38_1559	Ethanolamine utilization protein EutA	-3.64722	1.16094e-23
	FORC38_1560	Ethanolamine ammonia-lyase heavy chain	-3.70559	1.70443e-20
	FORC38_1561	Ethanolamine ammonia-lyase light chain	-3.9078	1.03341e-19
	FORC38_1562	Ethanolamine utilization polyhedral-body-like protein EutL	-3.87679	5.6884e-23
	FORC38_1604	Manganese transport protein MntH	-3.38651	4.84939e-18
	FORC38_1607	Pyruvate decarboxylase; Alpha-keto-acid decarboxylase	-3.15245	1.32898e-10
	FORC38_1618	Protease VII (Omptin) precursor	-3.93262	2.64251e-16
	FORC38_1619	putative transport	-3.06839	3.60136e-09
	FORC38_1658	Lysine-arginine-ornithine-binding periplasmic protein precursor	-5.1237	5.81466e-13
	FORC38_1663	Cell division inhibitor	-3.14479	1.16969e-18
	FORC38_1664	Probable glutathione S-transferase, YfcG-like protein	-4.1063	9.47412e-24
	FORC38_1670	Ascorbate-specific PTS system, EIIA component	-3.84321	2.41553e-13
	FORC38_1703	ElaB protein	-3.99147	1.62097e-19
	FORC38_1749	ADA regulatory protein / Methylated-DNA--protein-cysteine methyltransferase	-3.85422	7.33585e-23
	FORC38_1771	Phage tail fiber protein	-3.00145	6.49448e-13
	FORC38_1824	Gentisate 1,2-dioxygenase	-3.81472	4.43472e-18
	FORC38_1825	Fumarylacetoacetase	-3.10639	9.54049e-16
	FORC38_1833	DedA family inner membrane protein YohD	-3.22822	1.63869e-17
	FORC38_1834	Putative membrane protein	-8.16238	6.8559e-62
	FORC38_1838	Osmoprotectant ABC transporter binding protein YehZ	-3.59091	1.08924e-17
	FORC38_1843	HTH-type transcriptional regulator mlrA	-4.91947	1.19227e-29
	FORC38_1858	Hydroxyethylthiazole kinase	-6.55544	3.75345e-46
	FORC38_1859	Hydroxymethylpyrimidine phosphate kinase ThiD	-5.88276	3.03972e-39
	FORC38_1866	Putative inner membrane protein	-4.93608	4.06754e-21
	FORC38_1932	Nucleoside-diphosphate-sugar epimerases	-3.62919	1.64655e-20
	FORC38_1933	Hypothetical transcriptional regulator yeeY	-3.5891	2.55657e-21
	FORC38_1942	DNA gyrase inhibitory protein	-3.53272	1.40635e-15
	FORC38_2016	Putative mannosyl-3-phosphoglycerate phosphatase	-4.03065	3.69901e-23
	FORC38_2017	putative cytoplasmic protein	-6.20834	1.07585e-32
	FORC38_2069	L-arabinose transport system permease protein	-4.15218	6.29067e-19
	FORC38_2070	Trehalose-6-phosphate phosphatase	-4.05475	1.22384e-21
	FORC38_2071	Alpha,alpha-trehalose-phosphate synthase	-3.56565	2.3898e-17
	FORC38_2072	Universal stress protein C	-3.19201	3.81548e-16
	FORC38_2089	Mobile element protein	-4.28938	8.63177e-30
	FORC38_2090	Mobile element protein	-3.51291	5.92386e-20
	FORC38_2093	Cytoplasmic copper homeostasis protein CutC	-5.8906	8.34498e-37
	FORC38_2098	Nicotinamidase/isochorismatase family protein	-3.0032	1.18355e-17
	FORC38_2141	Phage tail fibers	-3.22106	5.24028e-10
	FORC38_2156	hypothetical protein	-4.86736	6.59496e-17
	FORC38_2177	Magnesium and cobalt efflux protein CorC	-3.61861	1.86986e-21
	FORC38_2178	Rtn protein	-3.69703	2.07591e-20
	FORC38_2195	hypothetical protein	-6.95684	1.6031e-12
	FORC38_2201	SpoVR-like protein	-5.12217	1.34157e-31
	FORC38_2208	UPF0410 protein YmgE	-5.94757	3.41962e-31
	FORC38_2209	Trehalase; Periplasmic trehalase precursor	-3.86573	3.78352e-16
	FORC38_2223	membrane protein YchH	-6.06529	3.50556e-22
	FORC38_2236	Cation transport regulator chaB	-3.27068	2.41536e-12
	FORC38_2273	Protein YciE	-3.58901	0.000229531
	FORC38_2274	Protein yciF	-3.75257	0.000240895
	FORC38_2275	Conidiation-specific protein 10	-5.30809	6.30077e-10
	FORC38_2279	Anthranilate synthase, amidotransferase component / Anthranilate phosphoribosyltransferase	-3.77933	1.84459e-13
	FORC38_2280	Anthranilate synthase, aminase component	-3.84157	6.263e-14
	FORC38_2344	Universal stress protein E	-3.65097	1.70443e-20
	FORC38_2346	Methylated-DNA--protein-cysteine methyltransferase	-3.53741	1.06308e-20
	FORC38_2380	hypothetical protein	-3.11549	0.00288707
	FORC38_2404	putative transferase clustered with tellurite resistance proteins TehA/TehB	-3.18288	2.89889e-20
	FORC38_2412	secreted effector protein	-3.41226	2.99881e-11
	FORC38_2413	D-alanyl-D-alanine dipeptidase	-5.03679	9.31907e-24
	FORC38_2427	Putative oxidoreductase YncB	-3.77904	1.54569e-19
	FORC38_2437	Respiratory nitrate reductase gamma chain	-5.59379	4.84939e-18
	FORC38_2438	Respiratory nitrate reductase delta chain	-6.06613	1.91426e-20
	FORC38_2439	Respiratory nitrate reductase beta chain	-6.171	4.25394e-20
	FORC38_2440	Respiratory nitrate reductase alpha chain	-5.84834	3.79356e-24
	FORC38_2441	Nitrate/nitrite transporter	-5.25526	1.02566e-30
	FORC38_2453	Alcohol dehydrogenase	-3.12073	9.02571e-14
	FORC38_2457	Osmotically inducible protein C	-5.45516	1.11965e-23
	FORC38_2479	S-adenosylmethionine:tRNA ribosyltransferase-isomerase	-3.45682	2.37806e-18
	FORC38_2514	Conidiation-specific protein 10	-4.85988	5.3284e-07
	FORC38_2527	hypothetical protein	-3.11385	1.48505e-16
	FORC38_2586	Superoxide dismutase [Cu-Zn] precursor	-4.32442	1.0472e-24
	FORC38_2588	hypothetical protein	-3.39578	7.74492e-15
	FORC38_2605	Type III secretion inner membrane protein (YscR,SpaR,HrcR,EscR,flagellar export component-like protein)	-3.62306	1.42185e-14
	FORC38_2615	Type III secretion bridge between inner and outermembrane lipoprotein (YscJ,HrcJ,EscJ, PscJ)	-4.02671	2.47144e-17
	FORC38_2616	Type III secretion protein SsaI	-4.57664	1.63062e-19
	FORC38_2618	Type III secretion protein SsaG	-5.8185	2.89553e-14
	FORC38_2626	Secretion system effector SseB	-3.29488	1.97159e-13
	FORC38_2627	type III secretion system chaperone SseA	-5.42158	4.28978e-25
	FORC38_2635	Hypothetical protein	-3.80451	2.83626e-19
	FORC38_2651	L,D-transpeptidase YnhG	-4.36014	6.99104e-24
	FORC38_2653	Cysteine desulfurase, SufS subfamily	-3.5256	1.0552e-19
	FORC38_2654	Iron-sulfur cluster assembly protein SufD	-3.12459	1.11707e-15
	FORC38_2656	Iron-sulfur cluster assembly protein SufB	-3.09502	1.50177e-14
	FORC38_2657	Iron binding protein SufA for iron-sulfur cluster assembly	-3.59856	8.26401e-18
	FORC38_2705	Catalase	-3.47792	5.84855e-13
	FORC38_2709	PTS system, cellobiose-specific IIA component	-3.47951	2.77904e-19
	FORC38_2740	Serine protein kinase (prkA protein), P-loop containing	-4.45464	5.57923e-24
	FORC38_2741	UPF0229 protein YeaH	-4.19971	3.00118e-20
	FORC38_2758	Periplasmic chorismate mutase I precursor	-4.6934	1.70443e-20
	FORC38_2765	hypothetical protein	-3.48361	5.84915e-09
	FORC38_2778	Attachment invasion locus protein precursor	-4.97213	6.83054e-35
	FORC38_2779	Putative outer membrane virulence protein PhoP	-5.94168	2.1636e-16
	FORC38_2874	Acidic protein msyB	-3.08289	5.26916e-16
	FORC38_2880	Macro domain, possibly ADP-ribose binding module	-3.23539	5.78591e-15
	FORC38_2883	Major curlin subunit precursor CsgA	-3.48163	0.0147549
	FORC38_2902	Phosphate starvation-inducible protein PhoH, predicted ATPase	-4.74819	1.44702e-22
	FORC38_2903	hypothetical protein	-5.52505	2.06166e-29
	FORC38_2908	hypothetical protein	-10.0532	1.50517e-72
	FORC38_2909	hypothetical protein	-8.8335	7.81216e-60
	FORC38_2911	Flavoprotein WrbA	-5.58161	4.82676e-27
	FORC38_2912	hypothetical protein	-4.38303	2.35207e-20
	FORC38_2918	DnaJ-class molecular chaperone CbpA	-3.04772	3.47369e-16
	FORC38_2936	peptidase family C69	-5.34327	1.07669e-34
	FORC38_2937	hypothetical protein	-3.18535	1.61427e-07
	FORC38_2951	hypothetical protein	-3.3089	3.02101e-20
	FORC38_2983	Phage minor tail protein	-3.04684	7.50117e-10
	FORC38_3020	hypothetical protein	-3.86309	1.29792e-16
	FORC38_3083	Mobile element protein	-3.51291	6.17424e-20
	FORC38_3084	Mobile element protein	-4.28938	8.63177e-30
	FORC38_3097	Pyruvate oxidase	-3.72451	1.57744e-15
	FORC38_3112	Ascorbate-specific PTS system, EIIC component	-4.58615	9.46411e-29
	FORC38_3140	hypothetical protein	-3.32693	0.0024868
	FORC38_3145	biofilm regulator BssR	-7.19674	6.49761e-52
	FORC38_3167	hypothetical protein	-4.70751	3.40659e-31
	FORC38_3171	Non-specific DNA-binding protein Dps / Iron-binding ferritin-like antioxidant protein / Ferroxidase	-3.45231	2.00759e-12
	FORC38_3172	Glutamine ABC transporter, periplasmic glutamine-binding protein	-3.80889	4.61963e-07
	FORC38_3174	Glutamate transport ATP-binding protein	-3.51805	1.57078e-09
	FORC38_3177	Hypothetical Zinc-finger containing protein	-4.54601	9.21269e-31
	FORC38_3187	Putative inner membrane protein	-4.95708	2.01716e-27
	FORC38_3241	Probable secreted protein	-5.06262	7.66946e-11
	FORC38_3285	Potassium-transporting ATPase A chain	-3.82717	4.25728e-10
	FORC38_3286	Potassium-transporting ATPase B chain	-3.41571	1.1428e-08
	FORC38_3287	Potassium-transporting ATPase C chain	-3.5216	8.13094e-06
	FORC38_3307	Glucosamine-6-phosphate deaminase	-3.15827	4.49824e-16
	FORC38_3318	Glutamate Aspartate periplasmic binding protein precursor GltI	-5.37184	2.38914e-24
	FORC38_3330	hypothetical protein	-3.31161	1.21713e-19
	FORC38_3368	Uncharacterized zinc-type alcohol dehydrogenase-like protein ybdR	-4.6031	7.64001e-15
	FORC38_3384	Carbon starvation protein A	-3.24482	2.68336e-14
	FORC38_3521	Glycoprotein-polysaccharide metabolism	-4.62418	4.5555e-24
	FORC38_3522	Acyl-CoA thioesterase II	-3.37211	6.7108e-15
	FORC38_3523	Ammonium transporter	-8.54256	9.02693e-35
	FORC38_3524	Nitrogen regulatory protein P-II, glnK	-10.6175	8.11946e-46
	FORC38_3529	HMP-PP hydrolase (pyridoxal phosphatase) Cof, detected in genetic screen for thiamin metabolic genes	-3.11021	4.36625e-15
	FORC38_3540	Cell division protein BolA	-3.02713	5.42557e-11
	FORC38_3566	hypothetical protein	-3.55217	1.36129e-17
	FORC38_3599	Protein YaiA	-3.96345	3.18097e-18
	FORC38_3604	diguanylate cyclase AdrA	-3.08916	5.19561e-09
	FORC38_3605	Phosphate starvation-inducible protein PsiF	-5.22455	1.11768e-25
	FORC38_3609	hypothetical protein	-4.61708	1.68038e-33
	FORC38_3624	hypothetical protein	-4.5933	3.88615e-15
	FORC38_3628	putative Cytochrome bd2, subunit II	-3.63719	1.4614e-06
	FORC38_3629	putative Cytochrome bd2, subunit II	-3.10702	1.73483e-11
	FORC38_3630	putative Cytochrome bd2, subunit I	-3.51503	7.21841e-12
	FORC38_3663	hypothetical protein	-6.65317	3.02101e-20
	FORC38_3706	hypothetical protein	-4.99635	5.90559e-05
	FORC38_3807	Sugar/maltose fermentation stimulation protein	-3.35283	1.05748e-18
	FORC38_3968	hypothetical protein	-3.1504	3.21518e-10
	FORC38_3975	putative arylsulfatase	-3.76872	0.0141637
	FORC38_4032	Beta-fimbriae probable major subunit	-3.10487	1.27243e-18
	FORC38_4033	Beta-fimbriae probable major subunit	-4.16066	2.24996e-29
	FORC38_4105	hypothetical protein	-3.16873	1.24105e-06
	FORC38_4108	hypothetical protein	-4.52058	1.68779e-17
	FORC38_4110	hypothetical protein	-3.81432	4.9416e-08
	FORC38_4208	Peptide methionine sulfoxide reductase MsrA	-4.15206	6.16204e-18
	FORC38_4211	Protein ytfJ precursor	-3.10368	2.27307e-15
	FORC38_4220	Putative cell envelope opacity-associated protein A	-3.10777	2.04906e-16
	FORC38_4226	UPF0379 protein yjfY precursor	-6.26503	3.22385e-36
	FORC38_4236	possible membrane protein	-4.4242	3.62059e-28
	FORC38_4237	Putative uncharacterized protein YjfN	-4.09625	1.04752e-22
	FORC38_4238	Acyl-CoA dehydrogenase	-4.1439	2.85413e-27
	FORC38_4272	Outer membrane lipoprotein Blc	-5.04913	1.31262e-35
	FORC38_4293	transposase	-3.23425	8.72901e-06
	FORC38_4328	PhnB protein; putative DNA binding 3-demethylubiquinone-9 3-methyltransferase domain protein	-5.91075	1.16564e-38
	FORC38_4342	Acetyl-coenzyme A synthetase	-4.65688	5.92199e-17
	FORC38_4343	Putative membrane protein, clustering with ActP	-4.36316	1.62573e-08
	FORC38_4344	Acetate permease ActP (cation/acetate symporter)	-4.23976	1.29259e-09
	FORC38_4366	Protein yjbR	-3.27975	4.6291e-20
	FORC38_4372	Quinone oxidoreductase	-3.88992	4.95347e-19
	FORC38_4377	UPF0337 protein yjbJ	-3.0675	2.00323e-05
	FORC38_4432	Isocitrate dehydrogenase phosphatase / kinase	-6.1401	4.85131e-27
	FORC38_4433	Isocitrate lyase	-7.9128	4.95825e-28
	FORC38_4434	malate synthase A	-7.8705	9.07064e-28
	FORC38_4441	Zinc resistance-associated protein	-5.05675	4.07785e-16
	FORC38_4449	Thiamin biosynthesis protein ThiC	-5.4904	2.82387e-36
	FORC38_4450	Thiamin-phosphate pyrophosphorylase	-5.3897	2.31938e-41
	FORC38_4451	Sulfur carrier protein adenylyltransferase ThiF	-5.14673	1.63564e-38
	FORC38_4452	Sulfur carrier protein ThiS	-5.94241	8.97299e-34
	FORC38_4453	Thiazole biosynthesis protein ThiG	-4.97664	1.17842e-37
	FORC38_4454	Thiazole biosynthesis protein ThiH	-4.3815	7.54713e-28
	FORC38_4501	Mobile element protein	-4.28938	8.90766e-30
	FORC38_4502	Mobile element protein	-3.51291	6.08989e-20
	FORC38_4522	hypothetical protein	-3.28909	3.23304e-06
	FORC38_4523	Autoinducer 2 (AI-2) ABC transport system, membrane channel protein LsrD	-3.19951	9.76292e-17
	FORC38_4524	Autoinducer 2 (AI-2) ABC transport system, membrane channel protein LsrC	-4.66496	1.19227e-29
	FORC38_4525	Autoinducer 2 (AI-2) ABC transport system, fused AI2 transporter subunits and ATP-binding component	-4.76037	7.82201e-25
	FORC38_4551	L-rhamnose operon regulatory protein RhaS	-3.16896	5.78726e-12
	FORC38_4591	Glutamine synthetase type I	-3.73046	3.16584e-09
	FORC38_4593	Nitrogen regulation protein NR(I)	-3.75441	2.62164e-08

## Sheet: Planktonic 1 h
Planktonic 1 h		FPKM			RLE			TMM				DESeq2			edgeR
Locus tag	Annotation	PBS_1 h	PBS_1 h	[FPKM(plant)/FPKM(PBS)]	PBS_1 h	PBS_1 h	[RLE(plant)/RLE(PBS)]	PBS_1 h	PBS_1 h	[TMM(plant)/TMM(PBS)]	log2[TMM(plant)/TMM(PBS)]	pvalue.d	FWER.d	FDR.d	pvalue.e	FWER.e	FDR.e
FORC38_0001	chromosomal replication initiator protein DnaA	106.957	356.37	3.33191	1779.27	5827.26	3.27509	1822.87	5755.35	3.1573	1.65869	0.000154237	0.721368	0.000591771	0.00644762	1	0.0184512
FORC38_0002	DNA polymerase III beta subunit	105.23	278.727	2.64874	1327.88	3465.29	2.60963	1361.4	3424.1	2.51513	1.33064	0.00341351	1	0.00889413	0.0167463	1	0.0408079
FORC38_0003	DNA recombination and repair protein RecF	38.5733	141.92	3.67923	473.549	1719.46	3.631	485.729	1698.38	3.49656	1.80594	7.53628e-05	0.352472	0.000314988	0.000213608	1	0.00102304
FORC38_0004	DNA gyrase subunit B	201.44	418.02	2.07516	6034.43	12176.6	2.01785	6196.86	12030.4	1.94137	0.957077	0.00392937	1	0.0100755	0.118427	1	0.206267
FORC38_0005	hypothetical protein	0.11	4.29667	39.0606	0.76202	29.5615	38.7936	0.784783	29.2188	37.2316	5.21846	5.23756e-08	0.000244961	4.68376e-07	6.51297e-12	3.15358e-08	2.67253e-10
FORC38_0006	Promiscuous sugar phosphatase YidA, haloacid dehalogenase-like phosphatase family	73.5267	136.613	1.85801	679.748	1189.78	1.75032	697.603	1176.78	1.6869	0.754371	0.00793207	1	0.0185956	0.0740715	1	0.139608
FORC38_0007	D-Galactonate repressor DgoR	169.357	42.0967	0.248568	1199.3	271.718	0.226563	1233.2	269.329	0.218397	-2.19497	0.000601149	1	0.00193501	0.000123867	0.599766	0.000638729
FORC38_0008	2-dehydro-3-deoxygalactonokinase	99.5467	12.8233	0.128817	947.816	115.826	0.122203	975.807	114.519	0.117358	-3.09101	7.13285e-09	3.33603e-05	7.68672e-08	5.57445e-09	2.69915e-05	9.95036e-08
FORC38_0009	2-dehydro-3-deoxyphosphogalactonate aldolase	95.84	5.74	0.0598915	587.252	32.3774	0.0551338	604.574	32.0748	0.0530535	-4.23641	2.03916e-12	9.53716e-09	4.33507e-11	1.01008e-12	4.89079e-09	5.53832e-11
FORC38_0010	Galactonate dehydratase	126.393	6.91333	0.054697	1651.97	84.0729	0.0508925	1701.2	83.1999	0.0489065	-4.35383	3.22129e-15	1.5066e-11	1.16791e-13	7.09368e-14	3.43476e-10	6.36066e-12
FORC38_0011	D-galactonate transporter	20.6133	3.83	0.185802	315.348	55.8923	0.17724	323.693	55.2194	0.170592	-2.55138	2.06055e-10	9.63718e-07	2.97444e-09	8.51947e-09	4.12513e-05	1.45764e-07
FORC38_0012	TMAO reductase system sensor histidine kinase / response regulator TorS	6.50333	6.90667	1.06202	219.408	224.527	1.02333	225.061	221.705	0.985088	-0.0216754	0.92431	1	0.945537	0.961239	1	1
FORC38_0013	Periplasmic protein torT precursor	15.61	17.09	1.09481	186.087	185.848	0.998717	190.826	183.994	0.964195	-0.0526035	0.992127	1	0.995106	0.913187	1	0.97716
FORC38_0014	TorCAD operon transcriptional regulatory protein TorR	58.0133	76.7133	1.32234	447.236	542.628	1.21329	458.774	537.081	1.17069	0.227356	0.540856	1	0.634298	0.618895	1	0.739924
FORC38_0015	Cytochrome c-type protein TorC	1.42	2.32333	1.63615	19.6113	29.7649	1.51774	20.0674	29.4546	1.46778	0.553637	0.204965	1	0.298543	0.23681	1	0.359559
FORC38_0016	Trimethylamine-N-oxide reductase	8.88333	4.37	0.491932	283.508	129.185	0.455667	290.857	127.9	0.439733	-1.1853	0.000473164	1	0.00156838	0.00368596	1	0.0115219
FORC38_0017	Chaperone protein TorD	2.98667	2.4	0.803571	19.0894	14.0366	0.73531	19.6114	13.9	0.708775	-0.4966	0.431333	1	0.537529	0.361678	1	0.497786
FORC38_0018	Cytochrome c551 peroxidase	2.69333	2.39667	0.889851	44.8022	35.8042	0.799163	45.9716	35.5617	0.773558	-0.370419	0.510707	1	0.606084	0.431212	1	0.569228
FORC38_0019	heme ABC exporter, ATP-binding protein CcmA	1.35333	7.16	5.29064	6.26667	33.2563	5.30686	6.52674	33.298	5.10178	2.351	0.297399	1	0.399464	0.0523992	1	0.105146
FORC38_0020	ABC transporter involved in cytochrome c biogenesis, CcmB subunit	3.37667	9.16667	2.71471	22.5898	57.606	2.5501	23.1263	57.276	2.47666	1.30839	0.013067	1	0.0286653	0.00922165	1	0.0248476
FORC38_0021	heme ABC transporter permease	6.89	20.58	2.98694	54.1789	150.05	2.76952	55.5226	149.401	2.69081	1.42804	0.00664097	1	0.0158845	0.00399904	1	0.0123177
FORC38_0022	Cytochrome c-type biogenesis protein CcmD, interacts with CcmCE	2.79333	13.6633	4.89141	1.86742	11.1383	5.96452	1.92831	11.1024	5.75755	2.52546	0.00567451	1	0.0138588	0.00150131	1	0.00537876
FORC38_0023	Cytochrome c-type biogenesis protein CcmE, heme chaperone	13.46	40.97	3.04383	58.3167	164.474	2.82036	59.7612	164.078	2.74556	1.4571	0.0208941	1	0.0430873	0.00958119	1	0.0256884
FORC38_0024	Cytochrome c heme lyase subunit CcmF	3.22667	19.07	5.91012	76.1199	406.807	5.34429	77.9511	406.253	5.21165	2.38174	0.000604305	1	0.00194116	0.000146237	0.70808	0.000730659
FORC38_0025	Cytochrome c-type biogenesis protein CcmG / DsbE, thiol:disulfide oxidoreductase	2.90333	16.8633	5.80827	15.7955	81.8064	5.17909	16.1565	81.7729	5.06131	2.33951	0.00188745	1	0.00532104	0.000534164	1	0.00224711
FORC38_0026	Cytochrome c heme lyase subunit CcmL / Cytochrome c heme lyase subunit CcmH	7.23667	28.3833	3.92216	85.6882	300.266	3.50417	87.809	300.188	3.41865	1.77343	0.010979	1	0.0246278	0.00399509	1	0.0123177
FORC38_0027	Uncharacterized protein YidR	76.8167	145.637	1.8959	172.676	313.859	1.81762	176.93	310.356	1.75412	0.810747	0.00500168	1	0.0124762	0.0446734	1	0.0926375
FORC38_0028	Uncharacterized protein YidR	23.5533	31.71	1.34631	237.99	307.191	1.29077	244.261	304.01	1.24461	0.315698	0.233745	1	0.331884	0.437603	1	0.574687
FORC38_0029	Outer membrane lipoprotein YidQ	244.93	190.36	0.777202	468.588	332.835	0.710293	478.697	330.566	0.690555	-0.534172	0.353392	1	0.459115	0.275456	1	0.403191
FORC38_0030	16 kDa heat shock protein A	336.36	469.607	1.39614	1197.98	1542.8	1.28783	1229.29	1532.55	1.24669	0.318107	0.442583	1	0.547611	0.521475	1	0.650769
FORC38_0031	16 kDa heat shock protein B	225.81	131.727	0.583352	829.022	449.373	0.542052	851.896	446.267	0.523852	-0.93277	0.0463792	1	0.0854335	0.042248	1	0.0884413
FORC38_0032	Mediator of hyperadherence YidE	22.5033	24.8167	1.1028	447.338	458.932	1.02592	459.544	454.098	0.98815	-0.0171982	0.938156	1	0.955953	0.971417	1	1
FORC38_0033	Putative inner membrane protein	68.0833	68.0367	0.999315	181.562	165.824	0.913317	185.876	164.583	0.885448	-0.175521	0.769076	1	0.825449	0.691486	1	0.798135
FORC38_0034	Putative inner membrane protein	47.3733	69.7967	1.47333	136.149	185.569	1.36299	139.227	184.175	1.32284	0.403641	0.290753	1	0.392001	0.349804	1	0.485325
FORC38_0035	Putative arylsulfatase regulatory protein	66.72	111.777	1.67531	335.266	515.316	1.53703	344.09	511.12	1.48542	0.570875	0.216973	1	0.312434	0.231281	1	0.35238
FORC38_0036	D-serine dehydratase	31.7333	25.1567	0.792752	494.51	361.466	0.730959	506.619	357.66	0.705975	-0.502312	0.288983	1	0.390065	0.25425	1	0.379249
FORC38_0037	D-serine permease DsdX	11.32	9.26	0.818021	179.08	134.289	0.749879	183.382	133.167	0.726175	-0.461611	0.258351	1	0.358974	0.260134	1	0.386133
FORC38_0038	D-serine dehydratase transcriptional activator	20.95	24.01	1.14606	220.949	229.043	1.03663	226.245	227.12	1.00387	0.00556861	0.910514	1	0.934532	0.992295	1	1
FORC38_0039	hypothetical protein	29.0933	30.01	1.03151	363.251	340.216	0.936587	371.885	336.988	0.906162	-0.142159	0.838899	1	0.879518	0.755954	1	0.848874
FORC38_0040	multidrug resistance protein D	15.3333	10.7	0.697826	205.038	136.826	0.667321	210.377	135.355	0.643391	-0.636232	0.0514788	1	0.0935016	0.105854	1	0.187746
FORC38_0041	Integral membrane protein	16.5767	32.6	1.96662	150.547	283.052	1.88015	154.638	279.963	1.81044	0.856342	0.010417	1	0.0235592	0.0392518	1	0.0833218
FORC38_0042	Acetolactate synthase large subunit	480.703	568.427	1.18249	3132.08	3168.47	1.01162	3190.83	3142.95	0.984997	-0.0218087	0.986131	1	0.990791	0.979691	1	1
FORC38_0043	Acetolactate synthase large subunit	208.043	377.68	1.81539	2653.16	4097.37	1.54433	2702.82	4061.81	1.5028	0.587657	0.526598	1	0.621317	0.509692	1	0.64092
FORC38_0044	Acetolactate synthase small subunit	159.467	388.267	2.43478	313.843	663.785	2.11502	319.86	657.769	2.05643	1.04014	0.256851	1	0.357421	0.186077	1	0.29579
FORC38_0045	Deoxyribose operon repressor, DeoR family	34.6333	83.56	2.4127	301.418	636.233	2.1108	307.644	629.944	2.04764	1.03396	0.161488	1	0.244823	0.108507	1	0.191515
FORC38_0046	Ribokinase	41.8267	58.2367	1.39233	429.628	536.793	1.24944	440.352	531.744	1.20754	0.272076	0.582278	1	0.671245	0.601236	1	0.723947
FORC38_0047	fucose/glucose/galactose permeases	11.05	32.6233	2.95234	171.532	451.106	2.62986	175.822	448.04	2.54826	1.34951	0.012987	1	0.0285514	0.00867273	1	0.0235918
FORC38_0048	DUF4432 domain-containing protein	33.79	61.4233	1.8178	389.776	636.776	1.6337	399.342	632.755	1.5845	0.664023	0.120046	1	0.190777	0.14944	1	0.247719
FORC38_0049	Transcriptional regulatory protein UhpA	1.26333	7.67667	6.07652	7.44945	46.4612	6.23686	7.62682	45.6292	5.98273	2.5808	0.000482154	1	0.00159592	0.000128902	0.624145	0.000659773
FORC38_0050	Sensor histidine protein kinase UhpB, glucose-6-phosphate specific	1.96667	8.67333	4.41017	35.5347	161.369	4.54118	36.4102	158.533	4.35409	2.12237	0.00102639	1	0.00309504	0.000247338	1	0.00115711
FORC38_0051	Hexose phosphate uptake regulatory protein UhpC	3.09667	6.61667	2.13671	48.5327	107.105	2.20685	49.7583	105.266	2.11554	1.08103	0.0761366	1	0.129865	0.0516025	1	0.104088
FORC38_0052	Hexose phosphate transport protein UhpT	2.02	20.3233	10.0611	33.6033	298.833	8.89296	34.3888	299.017	8.6952	3.12022	0.000123467	0.577457	0.000486484	1.95467e-05	0.0946452	0.000134055
FORC38_0053	probable membrane protein	22.52	55.6067	2.46921	89.8755	214.454	2.38612	92.3329	211.959	2.2956	1.19887	0.000809142	1	0.00249792	0.00401084	1	0.0123226
FORC38_0054	Putative transcriptional regulator of unknown carbohydrate utilization cluster, GntR family	52.87	55.4167	1.04817	421.322	400.403	0.950351	431.549	396.657	0.919148	-0.12163	0.873643	1	0.906596	0.791237	1	0.879718
FORC38_0055	Putative carbohydrate PTS system, IIA component	42.8667	94.59	2.20661	185.005	373.657	2.01972	189.867	370.975	1.95386	0.966328	0.0183081	1	0.038415	0.0309286	1	0.0682692
FORC38_0056	PTS sugar transporter subunit IIB	75.48	95.7933	1.26912	72.0054	86.7466	1.20472	73.9515	86.3725	1.16796	0.223992	0.591222	1	0.677248	0.640494	1	0.756786
FORC38_0057	Putative carbohydrate PTS system, IIC component	15.9233	17.5833	1.10425	253.988	255.971	1.00781	260.59	254.716	0.97746	-0.0328901	0.978419	1	0.985268	0.948381	1	1
FORC38_0058	Putative carbohydrate kinase in cluster with fructose-bisphosphate aldolase	10.7433	10.6267	0.989141	190.41	175.049	0.919323	195.303	173.703	0.889401	-0.169094	0.715437	1	0.781105	0.680167	1	0.789248
FORC38_0059	Fructose-bisphosphate aldolase	1.94667	3.81333	1.9589	18.2523	31.9154	1.74857	18.7318	31.8888	1.70239	0.767559	0.267701	1	0.36786	0.241582	1	0.363913
FORC38_0060	Phosphotransferase system HPr enzyme	11.2	7.63667	0.681845	17.9953	11.5175	0.640029	18.4419	11.4935	0.623226	-0.682174	0.39758	1	0.503107	0.268845	1	0.39546
FORC38_0061	Putative DNA-binding protein in cluster with Type I restriction-modification system	167.727	58.46	0.348543	387.453	126.021	0.325255	397.732	124.94	0.314131	-1.67056	7.63448e-05	0.357065	0.000318523	0.000185716	0.899237	0.000902849
FORC38_0062	toxin RelE	158.35	63.7533	0.40261	538.823	200.874	0.372802	552.649	199.221	0.360483	-1.472	7.5126e-05	0.351364	0.000314279	0.000607595	1	0.00249109
FORC38_0063	Putative transport protein	21.38	14.51	0.678672	295.853	203.542	0.687984	303.784	200.416	0.659731	-0.600051	0.313279	1	0.417162	0.220719	1	0.339924
FORC38_0064	Beta-glucosidase	236.877	66.5867	0.281103	3912.22	967.459	0.247292	4003.92	962.397	0.240363	-2.05671	0.000863592	1	0.00265725	0.00127551	1	0.00466468
FORC38_0065	Putative secreted protein	462.54	29.9767	0.0648088	897.597	51.9148	0.0578375	919.241	51.7306	0.0562753	-4.15135	2.60016e-09	1.2161e-05	3.00271e-08	2.01793e-10	9.77084e-07	5.42813e-09
FORC38_0066	Transcriptional regulatory protein zraR	46.6867	54.2667	1.16236	1629.28	1762.2	1.08158	1672.66	1745.37	1.04347	0.0613928	0.764313	1	0.821769	0.899573	1	0.967296
FORC38_0067	PTS system, mannose-specific IIA component	35.8533	31.21	0.870491	131.396	115.171	0.876522	134.796	113.655	0.843164	-0.246115	0.700653	1	0.76978	0.596208	1	0.71973
FORC38_0068	PTS system, gluconate-specific IIB component	23.74	26.48	1.11542	106.474	117.102	1.09982	109.183	115.674	1.05946	0.0833274	0.758195	1	0.817207	0.85703	1	0.932023
FORC38_0069	PTS system, mannose-specific IIC component	19.34	19.9133	1.02964	155.02	156.558	1.00992	158.804	154.691	0.974097	-0.0378633	0.974041	1	0.981809	0.939239	1	0.997357
FORC38_0070	putative phosphotransferase system enzyme II	18.9033	18.36	0.971257	181.082	170.083	0.93926	185.273	168.08	0.907202	-0.140504	0.856537	1	0.894003	0.765161	1	0.855637
FORC38_0071	L-seryl-tRNA(Sec) selenium transferase-related protein	18.7133	27.34	1.46099	241.094	339.614	1.40864	246.825	336.05	1.36149	0.445188	0.342406	1	0.447936	0.356855	1	0.492557
FORC38_0072	4-hydroxy-2-oxoglutarate aldolase	65.0133	27.1067	0.41694	515.169	206.797	0.401415	527.805	204.739	0.387906	-1.36622	0.00192279	1	0.00540346	0.0021146	1	0.00719022
FORC38_0073	Mobile element protein	14.5967	27.9	1.9114	153.988	274.246	1.78096	157.839	271.799	1.722	0.784088	0.00253789	1	0.00688088	0.0464505	1	0.095731
FORC38_0074	Permease of the drug/metabolite transporter (DMT) superfamily	26.73	51.47	1.92555	283.443	528.956	1.86618	290.874	522.655	1.79684	0.845464	0.0090181	1	0.0207874	0.0423189	1	0.0885515
FORC38_0075	protein MgtC	84.2167	2.59	0.030754	602.879	17.8	0.029525	616.753	17.5512	0.0284575	-5.13505	2.37013e-18	1.10851e-14	1.43962e-16	1.61405e-17	7.81524e-14	3.55238e-15
FORC38_0076	Mg(2+) transport ATPase, P-type	110.533	12.5867	0.113872	3877.65	401.453	0.10353	3963.97	397.224	0.100209	-3.31892	3.43352e-08	0.000160586	3.16737e-07	2.90371e-07	0.00140597	3.30817e-06
FORC38_0077	membrane protein	309.273	159.157	0.514615	1569.5	725.061	0.461968	1605.09	718.427	0.447592	-1.15974	0.0566044	1	0.100891	0.0325414	1	0.0712643
FORC38_0078	Nicotinamidase family protein YcaC	6.26333	13.66	2.18095	44.9343	87.1557	1.93962	45.9364	86.4412	1.88176	0.912081	0.110197	1	0.177592	0.0812241	1	0.150569
FORC38_0079	Putative sensory transducer	157.607	52.0767	0.330422	1284.13	402.082	0.313116	1319.73	398.828	0.302205	-1.7264	9.57176e-05	0.447671	0.000388941	0.000206495	0.999849	0.000993403
FORC38_0080	membrane protein	143.577	46.4333	0.323404	599.326	185.286	0.309157	616.052	183.681	0.298158	-1.74585	4.2718e-05	0.199792	0.000189376	0.000112443	0.544448	0.000586059
FORC38_0081	autotransporter	15.1467	15.15	1.00022	549.439	511.643	0.93121	563.253	506.401	0.899066	-0.153502	0.727773	1	0.792039	0.707601	1	0.811127
FORC38_0082	RmbA	0.46	0.833333	1.81159	2.85495	4.67961	1.63912	2.94243	4.63332	1.57466	0.655039	0.531794	1	0.626522	0.620087	1	0.740799
FORC38_0083	hypothetical protein	9.54667	2.92667	0.306564	13.3322	3.97923	0.298467	13.6219	3.9355	0.288909	-1.79131	0.0113329	1	0.0252641	0.00306665	1	0.00985971
FORC38_0084	Xyloside transporter XynT	1.70667	2.49	1.45898	28.0909	38.042	1.35425	28.7705	37.6487	1.30859	0.388011	0.290576	1	0.391875	0.383544	1	0.521223
FORC38_0085	Alpha-xylosidase	4.79667	5.25	1.09451	138.337	142.722	1.0317	141.83	141.229	0.995761	-0.00612889	0.869999	1	0.904822	0.992695	1	1
FORC38_0086	possible membrane protein	50.4767	100.76	1.99617	1048.97	1972.47	1.88038	1074.93	1948.99	1.81314	0.858487	0.00679764	1	0.0161959	0.0632666	1	0.123097
FORC38_0087	Xanthine permease	14.6267	112.767	7.70966	240.997	1906.23	7.90979	247.283	1875.95	7.58626	2.92339	6.91926e-07	0.00323614	4.80139e-06	4.28983e-07	0.00207714	4.75317e-06
FORC38_0088	Sodium/glutamate symport protein	19.7633	198.493	10.0435	278.746	2812.01	10.0881	285.467	2765.21	9.68662	3.27599	4.54653e-09	2.12641e-05	4.97989e-08	3.55712e-08	0.000172236	5.21926e-07
FORC38_0089	ATP-dependent DNA helicase RecG	43.2267	155.667	3.60117	1108.88	3980.15	3.58934	1137.01	3924.51	3.45161	1.78727	9.28356e-05	0.434192	0.000378876	0.00184713	1	0.00638842
FORC38_0090	tRNA (guanosine(18)-2'-O)-methyltransferase	67.15	215.037	3.20233	481.908	1546.65	3.20942	494.095	1524.53	3.0855	1.6255	0.000321503	1	0.00112888	0.000769044	1	0.00303104
FORC38_0091	GTP pyrophosphokinase (p)ppGpp synthetase II / Guanosine-3',5'-bis(diphosphate) 3'-pyrophosphohydrolase	93.39	294.08	3.14895	2437.15	7623.03	3.12785	2498.25	7515.77	3.00842	1.589	0.00032461	1	0.00113808	0.0109289	1	0.0286042
FORC38_0092	DNA-directed RNA polymerase omega subunit	782.857	943.287	1.20493	1314.92	1591.1	1.21003	1348.36	1570.13	1.16447	0.219677	0.465704	1	0.567212	0.637133	1	0.754648
FORC38_0093	Guanylate kinase	232.417	414.59	1.78382	1463.41	2570.28	1.75637	1501.98	2537.38	1.68936	0.756479	0.0363739	1	0.0691547	0.133336	1	0.226134
FORC38_0094	DNA ligase, LigB	8.68667	7.56	0.870299	176.973	148.083	0.836752	181.416	146.255	0.806189	-0.310811	0.446824	1	0.551106	0.43825	1	0.574933
FORC38_0095	Putative inner membrane protein	7.86	19.0133	2.419	49.3223	116.643	2.36491	50.5607	115.069	2.27586	1.18641	0.00941223	1	0.0215544	0.00886226	1	0.0239995
FORC38_0096	Putative beta-lactamase	43.7933	20.7467	0.47374	425.868	190.391	0.447066	436.576	188.578	0.431948	-1.21107	9.54457e-06	0.04464	5.05549e-05	0.00250516	1	0.00831391
FORC38_0097	LysR family transcriptional regulator	16.56	30.8667	1.86393	162.254	292.69	1.8039	166.55	289.249	1.73671	0.796358	0.0126349	1	0.0278291	0.0536113	1	0.1074
FORC38_0098	Protein YicC	337.837	293.14	0.867697	3200.17	2654.11	0.829366	3281.25	2623.43	0.799519	-0.322796	0.333465	1	0.438464	0.542373	1	0.670283
FORC38_0099	Ribonuclease PH	5.46667	30.57	5.59207	41.6386	233.034	5.5966	42.5648	229.148	5.3835	2.42854	7.43748e-05	0.347851	0.000311986	1.21986e-05	0.0590655	8.93579e-05
FORC38_0100	Orotate phosphoribosyltransferase	5.6	64.2733	11.4774	36.7423	416.029	11.3229	37.6392	410.259	10.8998	3.44623	5.77338e-15	2.70021e-11	2.01026e-13	1.19247e-12	5.77393e-09	6.34498e-11
FORC38_0101	Transcriptional regulator SlmA, TetR family	13.9133	148.543	10.6763	82.8484	874.585	10.5565	84.9655	862.406	10.1501	3.34342	2.46203e-15	1.15149e-11	9.13881e-14	3.21648e-12	1.55742e-08	1.46926e-10
FORC38_0102	deoxyuridine 5'-triphosphate nucleotidohydrolase	59.83	236.423	3.95159	244.641	946.492	3.86891	250.763	933.668	3.7233	1.89658	6.95818e-07	0.00325434	4.82125e-06	1.95967e-05	0.0948872	0.000134055
FORC38_0103	bifunctional phosphopantothenoylcysteine decarboxylase	44.7633	112.447	2.51203	641.304	1544.41	2.40823	656.675	1525.13	2.32251	1.21568	0.000217979	1	0.000803379	0.00523161	1	0.0154366
FORC38_0104	DNA repair protein RadC	7.32333	80.9633	11.0555	50.5258	533.337	10.5557	51.6923	526.862	10.1923	3.3494	1.45656e-18	6.81232e-15	9.20584e-17	5.34057e-13	2.5859e-09	3.19247e-11
FORC38_0105	LSU ribosomal protein L28p	852.01	8591.38	10.0837	622.896	6927.53	11.1215	639.088	6803.53	10.6457	3.4122	1.61836e-07	0.000756905	1.27425e-06	4.50583e-06	0.0218172	3.73013e-05
FORC38_0106	LSU ribosomal protein L33p	396.853	5540.9	13.9621	147.35	2299.72	15.6072	151.227	2258.7	14.9358	3.9007	8.08371e-10	3.78075e-06	1.03018e-08	1.21199e-09	5.86847e-06	2.60821e-08
FORC38_0107	Formamidopyrimidine-DNA glycosylase	18.55	29.83	1.60809	160.864	262.522	1.63195	165.018	258.718	1.56782	0.64876	0.2282	1	0.325647	0.207229	1	0.323218
FORC38_0108	Phosphopantetheine adenylyltransferase	59.47	147.993	2.48854	260.254	618.572	2.3768	266.935	611.893	2.29229	1.19679	3.78809e-06	0.0177169	2.23416e-05	0.00295445	1	0.00956246
FORC38_0109	3-deoxy-D-manno-octulosonic acid transferase	22.5267	125.83	5.58582	317.469	1787.78	5.63135	325.359	1761.36	5.41359	2.43658	1.69384e-06	0.00792207	1.08071e-05	2.77358e-06	0.0134297	2.43733e-05
FORC38_0110	Lipopolysaccharide heptosyltransferase III	40.5333	148.98	3.67549	470.536	1665.82	3.54027	481.609	1643.95	3.41345	1.77123	3.0111e-06	0.0140829	1.8055e-05	9.96024e-05	0.482275	0.00052881
FORC38_0111	UDP-glucose:(heptosyl) LPS alpha1,3-glucosyltransferase WaaG	54.2833	164.797	3.03586	708.778	2074.02	2.92619	725.962	2046.47	2.81897	1.49517	8.82181e-05	0.412596	0.000361926	0.00151462	1	0.00541638
FORC38_0112	Lipopolysaccharide core biosynthesis protein WaaP, heptosyl-I-kinase	44.4467	167.017	3.75769	385.273	1405.33	3.64762	394.823	1386.71	3.51224	1.81239	2.14075e-06	0.0100123	1.33675e-05	6.14437e-05	0.29751	0.000355024
FORC38_0113	UDP-glucose:(glucosyl)lipopolysaccharide alpha-1,3-glucosyltransferase WaaO	1.59333	75.4133	47.3305	1.38485	64.9605	46.908	1.4091	64.0853	45.4797	5.50715	1.38701e-11	6.48705e-08	2.54394e-10	1.82593e-15	8.84117e-12	2.26697e-13
FORC38_0114	Lipopolysaccharide 1,6-galactosyltransferase	7.55	99.6533	13.1991	94.2612	1199.43	12.7245	96.5396	1183.48	12.2591	3.61578	1.04996e-17	4.91066e-14	5.78931e-16	1.95837e-13	9.48241e-10	1.48163e-11
FORC38_0115	UDP-glucose:(glucosyl)lipopolysaccharide alpha-1,3-glucosyltransferase WaaO	11.03	143.79	13.0363	128.126	1595.09	12.4494	131.288	1575.13	11.9976	3.58467	7.74795e-16	3.62372e-12	3.01976e-14	1.41439e-12	6.84849e-09	7.28563e-11
FORC38_0116	UDP-glucose:(glucosyl)lipopolysaccharide alpha-1,2-glucosyltransferase	2.91333	102.737	35.2643	33.1969	1127.19	33.9545	34.2003	1113.83	32.5679	5.02538	9.47347e-19	4.43074e-15	6.51579e-17	6.81292e-17	3.29881e-13	1.17815e-14
FORC38_0117	Lipopolysaccharide core biosynthesis protein RfaY	7.63	89.62	11.7457	56.4831	629.588	11.1465	57.8371	621.694	10.749	3.42614	7.56705e-14	3.53911e-10	2.06966e-12	4.84046e-12	2.34375e-08	2.05592e-10
FORC38_0118	Lipopolysaccharide core biosynthesis protein RfaZ	30.3967	217.933	7.16965	266.7	1837.27	6.8889	273.558	1815.48	6.63655	2.73043	1.32819e-21	6.21194e-18	1.35042e-19	9.73179e-10	4.71213e-06	2.16153e-08
FORC38_0119	Lipopolysaccharide 1,2-N-acetylglucosaminetransferase	15.7833	142.637	9.03717	171.107	1435.83	8.39145	174.963	1418.75	8.10886	3.0195	5.00362e-10	2.34019e-06	6.75268e-09	3.03695e-09	1.47049e-05	5.7441e-08
FORC38_0120	Lipopolysaccharide 1,2-N-acetylglucosaminetransferase	42.67	181.76	4.25967	14.0087	57.8179	4.12727	14.3099	57.1412	3.99311	1.99751	0.00228186	1	0.0062815	0.000722997	1	0.00287418
FORC38_0121	Oligosaccharide repeat unit polymerase Wzy; O-antigen ligase	17.9267	136.113	7.59279	254.885	1861.44	7.30304	261.337	1839.05	7.03708	2.81498	6.04451e-16	2.82702e-12	2.41626e-14	1.21847e-09	5.89985e-06	2.61055e-08
FORC38_0122	Lipopolysaccharide heptosyltransferase I	141.553	239.66	1.69307	1501	2536.19	1.68967	1542.58	2501.84	1.62185	0.697641	0.0946317	1	0.156062	0.184014	1	0.293284
FORC38_0123	ADP-heptose--lipooligosaccharide heptosyltransferase II	283.873	263.95	0.929816	3354.07	3068.96	0.914996	3447.24	3029.83	0.878917	-0.186202	0.746208	1	0.80694	0.740095	1	0.838059
FORC38_0124	ADP-L-glycero-D-manno-heptose-6-epimerase	833.9	534.347	0.64078	8582.98	5309.33	0.618589	8825.42	5247.09	0.594543	-0.750147	0.060283	1	0.106634	0.217613	1	0.336103
FORC38_0125	2-amino-3-ketobutyrate coenzyme A ligase	68.97	186.737	2.70751	952.306	2403.91	2.5243	976.455	2381.73	2.43916	1.28638	0.00129603	1	0.00381949	0.0103248	1	0.0273185
FORC38_0126	L-threonine 3-dehydrogenase	105.777	380.237	3.59471	1222.12	4071.62	3.33161	1253.43	4042.09	3.22483	1.68922	2.88675e-05	0.135013	0.000134898	0.00277893	1	0.0090732
FORC38_0127	Beta-1,3-galactosyltransferase / Beta-1,4-galactosyltransferase	10.9533	11.09	1.01248	127.904	130.158	1.01762	131.048	128.219	0.978418	-0.0314775	0.963748	1	0.974967	0.957151	1	1
FORC38_0128	hypothetical protein	89.7533	123.173	1.37235	918.187	1251.64	1.36317	942.133	1236.78	1.31274	0.392583	0.389306	1	0.494107	0.430256	1	0.568431
FORC38_0129	Periplasmic septal ring factor with murein hydrolase activity EnvC/YibP	55.1733	179.043	3.24511	832.402	2665.84	3.20259	853.279	2629.64	3.08181	1.62378	6.41358e-05	0.299963	0.000271952	0.00143461	1	0.00517227
FORC38_0130	2,3-bisphosphoglycerate-independent phosphoglycerate mutase	128.557	107.64	0.837296	2389.9	1889.63	0.790675	2450.04	1871.77	0.763975	-0.388404	0.267278	1	0.367557	0.430033	1	0.568422
FORC38_0131	Rhodanese-related sulfurtransferase	217.99	1528.44	7.01151	825.388	5539.61	6.71153	844.29	5479.63	6.49022	2.69827	3.14003e-14	1.46859e-10	9.39169e-13	3.89895e-06	0.0188787	3.27188e-05
FORC38_0132	Glutaredoxin 3 (Grx3)	184.703	1076.87	5.83029	256.871	1452.85	5.65594	262.384	1437.76	5.4796	2.45407	3.29283e-08	0.000154006	3.04962e-07	3.60995e-07	0.00174794	4.03681e-06
FORC38_0133	Protein export cytoplasm chaperone protein	1270.67	1763.79	1.38808	5415.04	7052.58	1.30241	5546.76	6985.64	1.25941	0.332747	0.190947	1	0.280924	0.570588	1	0.694167
FORC38_0134	Glycerol-3-phosphate dehydrogenase [NAD(P)+]	424.397	532.24	1.25411	4923.7	5855.86	1.18932	5036.93	5791.25	1.14976	0.20133	0.496539	1	0.59455	0.733796	1	0.832478
FORC38_0135	Serine acetyltransferase	260.743	295.427	1.13302	2323.83	2506.6	1.07865	2382.57	2478.46	1.04025	0.0569271	0.69579	1	0.765935	0.90969	1	0.974927
FORC38_0136	D-glucarate permease	30.39	29.6167	0.974553	467.365	436.93	0.934879	479.756	431.879	0.900206	-0.151673	0.736399	1	0.799289	0.706699	1	0.81067
FORC38_0137	Mandelate racemase	12.1667	5.48333	0.450685	169.099	72.0266	0.425943	173.403	71.2783	0.411054	-1.2826	1.34847e-05	0.0630678	6.91533e-05	0.000899237	1	0.00343926
FORC38_0138	hypothetical protein	0	0.513333	Inf	0	0.63315	Inf	0	0.630063	Inf	#VALUE!	0.261254	1	0.361933	0.510159	1	0.64092
FORC38_0139	GntR family transcriptional regulator	25.33	29.4533	1.16278	308.281	339.048	1.0998	315.46	334.655	1.06085	0.0852169	0.757346	1	0.81653	0.850961	1	0.928217
FORC38_0140	tRNA (cytidine(34)-2'-O)-methyltransferase	8.70667	252.713	29.0253	37.0895	995.265	26.8342	38.0683	993.669	26.1023	4.7061	1.1286e-10	5.27847e-07	1.77118e-09	6.9914e-11	3.38524e-07	2.17002e-09
FORC38_0141	L-lactate dehydrogenase	45.03	833.653	18.5133	616.361	9963.62	16.1652	632.453	9996.92	15.8066	3.98245	0.000159908	0.74789	0.000611022	0.00024228	1	0.00113897
FORC38_0142	Lactate-responsive regulator LldR in Enterobacteria, GntR family	33.2633	810.323	24.3609	273.518	5858.85	21.4204	280.868	5870.54	20.9015	4.38553	1.75743e-05	0.0821951	8.67952e-05	2.95352e-05	0.143009	0.000191189
FORC38_0143	L-lactate permease	66.6833	1072.85	16.0887	1317.96	18600.4	14.113	1351.97	18614.8	13.7686	3.78331	7.22817e-05	0.338061	0.000304834	0.000169046	0.818521	0.000830986
FORC38_0144	Peptide transport system permease protein sapB	37.7233	24.8933	0.659892	2139.08	1267.41	0.592501	2190.16	1261.01	0.575761	-0.796459	0.101833	1	0.165841	0.124413	1	0.214076
FORC38_0145	membrane protein	0	5.97333	Inf	0	2.3398	Inf	0	2.31666	Inf	#VALUE!	0.0305224	1	0.0594805	0.0232454	1	0.0541127
FORC38_0146	Putative lipoprotein	0	0	NA	0	0	NA	0	0	NA	#VALUE!	1	1	1	1	1	1
FORC38_0147	Hypothetical protein YibL	197.363	86.5033	0.438295	554.654	240.962	0.434437	570.34	238.12	0.417506	-1.26013	0.00220385	1	0.00609184	0.00384912	1	0.0119548
FORC38_0148	hypothetical protein	651.033	63.0967	0.0969177	552.307	49.6446	0.0898859	566.642	49.5958	0.0875259	-3.51415	1.43431e-07	0.000670825	1.14867e-06	1.2974e-08	6.28203e-05	2.08705e-07
FORC38_0149	Mannitol operon repressor	131.037	64.1433	0.489507	767.911	349.844	0.455578	788.293	347.423	0.440728	-1.18204	0.00249283	1	0.00677848	0.00654266	1	0.018679
FORC38_0150	mannitol-1-phosphate 5-dehydrogenase	250.877	80.9733	0.322762	2805.13	837.851	0.298685	2879.87	831.53	0.288739	-1.79216	1.5818e-05	0.073981	7.9464e-05	0.000535159	1	0.00224934
FORC38_0151	PTS system, mannitol-specific IIC component	279.273	81.4133	0.291518	6517.36	1740.11	0.266996	6681.74	1727.72	0.258573	-1.95136	1.15435e-05	0.0539887	6.00542e-05	0.00156632	1	0.00556021
FORC38_0152	hypothetical protein	0	0	NA	0	0	NA	0	0	NA	#VALUE!	1	1	1	1	1	1
FORC38_0153	GTPase	379.96	100.923	0.265616	1077.96	258.625	0.23992	1102.2	257.139	0.233296	-2.09977	0.00133496	1	0.00392187	0.000276524	1	0.00127154
FORC38_0154	Membrane fusion component of tripartite multidrug resistance system	129.047	48.5833	0.376479	1691.27	591.101	0.349502	1730.61	585.983	0.3386	-1.56235	0.000284853	1	0.00101699	0.000898559	1	0.00343926
FORC38_0155	Uncharacterized GST-like protein yibF	264.003	326.487	1.23668	1613.5	1763.66	1.09306	1651.89	1763.96	1.06784	0.094699	0.861915	1	0.898813	0.886473	1	0.955543
FORC38_0156	L-seryl-tRNA(Sec) selenium transferase	68.8267	43.2767	0.628778	1124.62	668.842	0.594727	1154.69	662.876	0.574074	-0.800692	0.0453936	1	0.0838159	0.0701251	1	0.133864
FORC38_0157	Selenocysteine-specific translation elongation factor	47.9733	52.8533	1.10172	1082.59	1115.74	1.03062	1110.47	1106.14	0.996098	-0.0056397	0.869325	1	0.904524	0.990353	1	1
FORC38_0158	Putative sugar kinase	1884.03	179.753	0.0954088	18142.5	1528.91	0.0842723	18656.5	1530.71	0.0820471	-3.6074	1.87762e-05	0.0878163	9.19542e-05	6.40866e-05	0.310307	0.000366361
FORC38_0159	Aldehyde dehydrogenase B	13551.7	194.89	0.0143812	248098	3139.94	0.012656	254280	3135.32	0.0123302	-6.34166	8.14628e-15	3.81002e-11	2.70214e-13	8.38528e-10	4.06015e-06	1.92424e-08
FORC38_0160	Putative glycosyl hydrolase of unknown function (DUF1680)	93.04	6.71667	0.0721912	2193.03	147.839	0.0674129	2258.61	146.768	0.0649815	-3.94383	8.56731e-15	4.00693e-11	2.82178e-13	2.65961e-12	1.28778e-08	1.25028e-10
FORC38_0161	AraC-like ligand binding domain	60.75	33.6133	0.553306	561.211	285.211	0.508206	576.888	284.303	0.492822	-1.02086	0.106004	1	0.171372	0.0581205	1	0.115194
FORC38_0162	L-ribulose-5-phosphate 4-epimerase	9.34333	8.32	0.890475	66.6123	56.513	0.848387	68.6713	56.0733	0.816547	-0.292392	0.661209	1	0.737171	0.556707	1	0.682548
FORC38_0163	L-xylulose 5-phosphate 3-epimerase-like protein	2.31	2.6	1.12554	21.978	22.7653	1.03582	22.5036	22.6344	1.00581	0.00836253	0.902356	1	0.929177	1	1	1
FORC38_0164	3-keto-L-gulonate 6-phosphate decarboxylase-like protein	1.90667	1.48333	0.777972	13.0954	9.29969	0.710149	13.4185	9.26386	0.69038	-0.534538	0.485288	1	0.584219	0.397049	1	0.534031
FORC38_0165	carbohydrate kinase	1.8	2.21	1.22778	32.379	36.7247	1.13422	33.1712	36.4018	1.09739	0.134079	0.641263	1	0.720128	0.750428	1	0.844821
FORC38_0166	2,3-diketo-L-gulonate-binding periplasmic protein yiaO precursor	0.85	1.32	1.55294	9.52107	13.1597	1.38217	9.7534	13.0796	1.34103	0.42334	0.475424	1	0.575157	0.480638	1	0.615838
FORC38_0167	2,3-diketo-L-gulonate TRAP transporter large permease protein yiaN	4.74333	1.54333	0.325369	70.7343	21.7997	0.308192	72.5745	21.5839	0.297403	-1.74951	8.23404e-06	0.0385106	4.44182e-05	2.59564e-05	0.125681	0.000170995
FORC38_0168	2,3-diketo-L-gulonate TRAP transporter small permease protein yiaM	1.07	1.69333	1.58255	4.64278	6.82825	1.47073	4.73356	6.77895	1.4321	0.518135	0.48667	1	0.584979	0.515125	1	0.644339
FORC38_0169	Putative chemotaxis protein, resembles cheA	4.63333	3.36667	0.726619	48.9966	31.9896	0.652894	50.1352	31.6676	0.631645	-0.662815	0.288334	1	0.389414	0.199424	1	0.313671
FORC38_0170	Protein yjgK	3.36333	3.87	1.15064	14.0449	14.8622	1.05819	14.4129	14.75	1.02339	0.0333536	0.883985	1	0.915095	1	1	1
FORC38_0171	3-dehydro-L-gulonate 2-dehydrogenase	6.12333	8.04333	1.31355	68.9871	82.9009	1.20169	70.6374	82.2349	1.16418	0.219318	0.566491	1	0.656299	0.623161	1	0.742823
FORC38_0172	Transcriptional regulator, IclR family	7.84	18.8733	2.40731	68.3603	152.826	2.23559	69.9702	151.452	2.16453	1.11405	0.000630967	1	0.0020075	0.00523742	1	0.0154443
FORC38_0173	Electron transport protein HydN	20.69	84.4667	4.08249	89.241	360.528	4.03993	91.4705	355.67	3.88836	1.95916	7.37051e-07	0.00344719	5.09186e-06	9.14796e-06	0.0442944	6.9536e-05
FORC38_0174	Valine--pyruvate aminotransferase	45.1967	262.903	5.81687	668.345	3841.6	5.74793	683.462	3784.84	5.53775	2.4693	1.13128e-06	0.00529098	7.52628e-06	2.65619e-05	0.128613	0.000174509
FORC38_0175	Periplasmic alpha-amylase	6.57333	7.49333	1.13996	164.003	173.129	1.05565	168.376	172.07	1.02193	0.0313034	0.860021	1	0.897038	0.949038	1	1
FORC38_0176	BAX protein	292.163	688.25	2.3557	1677.63	3753.97	2.23766	1716.4	3707.88	2.16027	1.11121	0.0286535	1	0.0563077	0.0621612	1	0.121463
FORC38_0177	Xylose activator XylR (AraC family)	32.0567	39.1533	1.22138	441.2	515.396	1.16817	451.135	509.017	1.1283	0.174157	0.59037	1	0.676798	0.689704	1	0.796268
FORC38_0178	hypothetical protein	0	2.85	Inf	0	1.45078	Inf	0	1.43141	Inf	#VALUE!	0.0876238	1	0.146259	0.140883	1	0.236531
FORC38_0179	Xylose isomerase	7.70667	8.31667	1.07915	120.235	119.885	0.997086	123.205	118.554	0.96225	-0.055516	0.984015	1	0.989303	0.903441	1	0.970162
FORC38_0180	Xylulose kinase	18.08	16.89	0.934181	314.042	272.669	0.868258	321.758	270.232	0.839861	-0.251778	0.466019	1	0.567449	0.526912	1	0.655659
FORC38_0181	Inner membrane protein YiaB	10.6433	8.79	0.825869	29.1054	22.2548	0.764628	29.8027	22.0587	0.740158	-0.434095	0.384265	1	0.489435	0.335231	1	0.470626
FORC38_0182	Inner membrane protein YiaH	16.96	23.1167	1.36301	193.325	239.109	1.23682	197.713	237.59	1.20169	0.265068	0.510445	1	0.605927	0.562195	1	0.686896
FORC38_0183	hypothetical protein	209.5	321.95	1.53675	50.485	73.1688	1.44932	51.5469	72.8656	1.41358	0.499352	0.439093	1	0.544922	0.400092	1	0.537079
FORC38_0184	membrane protein	25.7967	43.9033	1.7019	21.4482	33.4174	1.55805	21.8798	33.2907	1.52153	0.605518	0.376339	1	0.481702	0.335871	1	0.471299
FORC38_0185	Glycyl-tRNA synthetase alpha chain	139.187	299.857	2.15435	1411.89	2955.97	2.09363	1446.69	2916.8	2.01618	1.01163	0.0033436	1	0.0087412	0.0464087	1	0.0957031
FORC38_0186	Glycyl-tRNA synthetase beta chain	133.587	428.823	3.21008	3408.48	10741.9	3.15153	3493.06	10594.7	3.03308	1.60078	3.80325e-05	0.177878	0.000171037	0.0104096	1	0.0275278
FORC38_0187	hypothetical protein	4.05	10.33	2.55062	3.08611	7.58117	2.45654	3.15882	7.49613	2.37308	1.24676	0.126938	1	0.200571	0.11685	1	0.204109
FORC38_0188	Mobile element protein	2.05	4.52333	2.2065	1.93702	4.73185	2.44285	2.00855	4.66901	2.32457	1.21696	0.261754	1	0.362411	0.214022	1	0.331296
FORC38_0189	hypothetical protein	17.97	21.9333	1.22055	146.324	167.76	1.1465	149.929	165.981	1.10706	0.146739	0.53271	1	0.627104	0.715192	1	0.817729
FORC38_0190	hypothetical protein	20.16	18.89	0.937004	118.218	103.82	0.878212	121.115	102.677	0.847767	-0.23826	0.622491	1	0.704425	0.563676	1	0.688353
FORC38_0191	hypothetical protein	13.52	24.9367	1.84443	55.3426	97.5484	1.76263	56.7722	96.4935	1.69966	0.765248	0.0135781	1	0.0295921	0.0507779	1	0.102658
FORC38_0192	hypothetical protein	377.05	195.14	0.517544	591.548	300.685	0.508302	607.611	297.489	0.489605	-1.03031	0.00580657	1	0.0141224	0.0144779	1	0.0360608
FORC38_0193	possible membrane protein YebY	40.6	153.12	3.77143	209.204	734.206	3.50953	214.952	728.349	3.38843	1.76062	7.22374e-07	0.00337854	4.99784e-06	5.26996e-05	0.255172	0.000311565
FORC38_0194	Cold shock protein CspA	40085.6	20524.1	0.512008	33981.1	20718.1	0.609697	35245.9	20289.4	0.575654	-0.796726	0.540515	1	0.634058	0.457818	1	0.593826
FORC38_0195	hypothetical protein	4896.01	929.987	0.189948	9268.9	1590.62	0.171608	9494.94	1590.35	0.167495	-2.57781	0.000282344	1	0.0010088	0.00073827	1	0.00292768
FORC38_0196	probable exported protein	160.953	515.623	3.20356	1206.92	3674.9	3.04484	1236.21	3636.25	2.94144	1.55652	2.75944e-08	0.000129059	2.58635e-07	0.00244433	1	0.00813433
FORC38_0197	2-ketoaldonate reductase, broad specificity	174.273	159	0.91236	1901.56	1597.62	0.840161	1949.56	1584.91	0.812961	-0.298741	0.524908	1	0.619635	0.545372	1	0.672787
FORC38_0198	Outer membrane protein A precursor	20.8867	80.4933	3.85381	142.098	524.926	3.69411	145.733	518.674	3.55908	1.83151	3.08339e-09	1.4421e-05	3.49427e-08	1.134e-05	0.0549085	8.39579e-05
FORC38_0199	Anaerobic dimethyl sulfoxide reductase chain A	44.6967	109.953	2.45999	1287.64	3117.41	2.42102	1321.69	3078.73	2.32939	1.21995	0.00254343	1	0.00688804	0.0209795	1	0.0495525
FORC38_0200	Acetyltransferase	101.707	264.363	2.59927	391.078	959.43	2.4533	401.6	950.573	2.36696	1.24304	3.58701e-05	0.167764	0.000162248	0.00300775	1	0.00968321
FORC38_0201	DNA-3-methyladenine glycosylase	134.633	292.67	2.17383	771.617	1572.29	2.03765	791.815	1556.66	1.96593	0.975214	0.000538919	1	0.00176495	0.0243082	1	0.0560745
FORC38_0202	hypothetical protein	527.613	126.263	0.23931	3888.91	845.828	0.217497	3985.79	841.181	0.211045	-2.24438	6.11288e-07	0.002859	4.31221e-06	7.24344e-05	0.350727	0.000405465
FORC38_0203	Long polar fimbria protein A precursor	6.66667	7.13333	1.07	33.2745	33.8063	1.01598	34.1294	33.4907	0.981286	-0.0272543	0.939844	1	0.957043	0.971033	1	1
FORC38_0204	Chaperone protein lpfB precursor	3.19333	1.45667	0.456159	23.2115	9.9229	0.427499	23.806	9.82903	0.41288	-1.27621	0.0137079	1	0.0298333	0.00828886	1	0.022765
FORC38_0205	type 1 fimbriae anchoring protein FimD	10.0067	4.74	0.473684	317.065	136.306	0.429901	325.168	135.498	0.416702	-1.26291	0.00339846	1	0.00886482	0.00433948	1	0.0131773
FORC38_0206	Putative fimbrial protein	17.1867	18.5267	1.07797	212.812	214.705	1.00889	218.302	212.389	0.972913	-0.0396174	0.97535	1	0.982704	0.923663	1	0.984789
FORC38_0207	putative fimbrial protein precursor	19.67	12.9333	0.657516	99.492	61.2928	0.616057	102.003	60.6476	0.594567	-0.750088	0.061791	1	0.108754	0.0658969	1	0.127527
FORC38_0208	Phosphoethanolamine transferase	157.467	125.17	0.794898	3132.14	2353.66	0.751455	3217.95	2328.82	0.723695	-0.466546	0.499693	1	0.597409	0.461629	1	0.597268
FORC38_0209	Putative lacI-family transcriptional regulator	4.25667	83.6567	19.6531	48.6629	996.075	20.4689	49.8065	978.922	19.6545	4.29679	8.88751e-10	4.15669e-06	1.11141e-08	2.69788e-10	1.30631e-06	7.0232e-09
FORC38_0210	Putative PQQ enzyme repeat	3.15333	5.94	1.88372	40.6153	77.5251	1.90877	41.7117	76.3477	1.83037	0.872134	0.0855975	1	0.143337	0.0783949	1	0.146052
FORC38_0211	Xanthine permease	5.72333	10.7767	1.88294	89.6522	162.421	1.81168	92.0472	160.545	1.74415	0.802528	0.0451073	1	0.0833532	0.0615281	1	0.120469
FORC38_0212	Dipeptide-binding ABC transporter, periplasmic substrate-binding component	975.56	1008.57	1.03384	18367.6	17189.2	0.935845	18869.8	17096.7	0.906033	-0.142365	0.853678	1	0.891615	0.832407	1	0.913121
FORC38_0213	Dipeptide transport system permease protein DppB	42.7667	312.663	7.31091	492.954	3388.9	6.87467	506.719	3364.31	6.6394	2.73105	3.89113e-09	1.81988e-05	4.29218e-08	1.308e-06	0.00633335	1.26667e-05
FORC38_0214	Dipeptide transport system permease protein DppC	46.4133	358.403	7.72199	468.385	3379.75	7.21573	480.064	3354.75	6.98813	2.80491	2.60709e-09	1.21933e-05	3.00329e-08	7.47644e-07	0.00362009	7.75181e-06
FORC38_0215	Dipeptide transport ATP-binding protein DppD	53.02	419.807	7.91789	590.507	4362.13	7.38709	606.059	4329.41	7.14355	2.83664	7.61705e-10	3.56249e-06	9.81403e-09	1.74319e-06	0.00844054	1.61387e-05
FORC38_0216	Dipeptide transport ATP-binding protein DppF	42.26	268.307	6.34895	489.486	2874.48	5.87244	501.488	2852.3	5.68768	2.50784	3.89014e-11	1.81942e-07	6.49793e-10	9.5815e-07	0.00463936	9.74656e-06
FORC38_0217	Serine transporter	10.6667	71.89	6.73969	163.412	1052.11	6.43837	167.521	1043.05	6.22636	2.63839	3.30154e-07	0.00154413	2.47854e-06	3.80178e-07	0.00184082	4.24152e-06
FORC38_0218	hypothetical protein	67.95	40.6567	0.598332	101.305	60.0084	0.592352	103.868	59.4045	0.571922	-0.806109	0.0491085	1	0.0897891	0.0514592	1	0.103905
FORC38_0219	predicted inner membrane protein	223.807	82.5067	0.368652	4540.79	1529.1	0.336748	4658.41	1524.53	0.327264	-1.61147	0.00976268	1	0.022295	0.0141564	1	0.0354055
FORC38_0220	putative inner membrane protein	127.61	35.3533	0.277042	81.4983	21.5153	0.263997	83.4508	21.4552	0.2571	-1.9596	0.00147723	1	0.00430735	0.000252597	1	0.00117717
FORC38_0221	hypothetical protein	278.677	111.37	0.399639	5232.66	1884.3	0.360104	5361.69	1877.57	0.350183	-1.51382	0.00416069	1	0.0105816	0.0162373	1	0.0397477
FORC38_0222	Putative cytoplasmic protein	435.877	129.213	0.296445	342.545	93.1337	0.271888	350.52	92.9158	0.265079	-1.9155	0.00458297	1	0.0115363	0.000981214	1	0.00370885
FORC38_0223	Cellulose synthase, putative	781.573	151.28	0.193558	6257.46	1083.76	0.173194	6417.15	1082.79	0.168734	-2.56718	0.000111161	0.519901	0.00044474	0.00036729	1	0.00164061
FORC38_0224	Cellulose synthase catalytic subunit	188.47	72.99	0.387276	6234.05	2169.5	0.348009	6387.21	2165.7	0.339068	-1.56035	0.0255306	1	0.0509197	0.0290871	1	0.0647242
FORC38_0225	Cyclic di-GMP binding protein precursor	310.303	111.203	0.35837	8893.97	2866.94	0.322346	9118.97	2863.51	0.314016	-1.67109	0.0233884	1	0.0474567	0.0264916	1	0.060012
FORC38_0226	Endoglucanase precursor	342.313	171.273	0.500341	4375.64	1990.19	0.454834	4486.94	1985.78	0.44257	-1.17602	0.0908683	1	0.150813	0.0854879	1	0.156911
FORC38_0227	cellulose synthase operon protein C	243.437	81.0233	0.332831	11004.7	3299.62	0.299836	11273.4	3293.38	0.292138	-1.77528	0.00861311	1	0.0200017	0.0152943	1	0.0377061
FORC38_0228	Protein yhjK	35.29	55.8567	1.58279	871.428	1314.2	1.5081	893.784	1301.4	1.45606	0.542068	0.0893903	1	0.148835	0.213395	1	0.330538
FORC38_0229	Aerobic C4-dicarboxylate transporter for fumarate, L-malate, D-malate, succunate	40.6067	241.707	5.95239	613.67	3336.2	5.43648	628.533	3302.18	5.25378	2.39336	4.95199e-07	0.00231604	3.58521e-06	1.9444e-05	0.0941478	0.000133733
FORC38_0230	Protein YhjJ, putative peptidase	98.9133	156.7	1.58422	1746.08	2600.48	1.48933	1789.33	2571.96	1.43739	0.523449	0.214928	1	0.310157	0.329709	1	0.464759
FORC38_0231	2-dehydro-3-deoxygluconate kinase	39.5433	22.89	0.578859	407.934	223.582	0.548084	418.257	221.035	0.528468	-0.920112	0.0204617	1	0.0423824	0.0300953	1	0.066627
FORC38_0232	GGDEF/EAL domain protein YhjH	30.7733	13.85	0.450065	258.567	107.998	0.417681	264.018	106.576	0.403671	-1.30875	0.0398382	1	0.0747086	0.013834	1	0.0347755
FORC38_0233	Uncharacterized protein YhjG	409.537	87.48	0.213607	10480.3	1964.76	0.187472	10729.6	1961.83	0.182842	-2.45133	0.000197852	0.925355	0.000739101	0.000877916	1	0.00337371
FORC38_0234	Inner membrane metabolite transport protein YhjE	199.233	202.803	1.01792	3108.55	2950.1	0.949028	3187.36	2918.05	0.915505	-0.12736	0.816989	1	0.862152	0.814329	1	0.898329
FORC38_0235	Inner membrane protein YhjD	79.42	124.223	1.56413	935.487	1284.55	1.37313	957.795	1283.78	1.34035	0.422609	0.507622	1	0.603801	0.48605	1	0.619983
FORC38_0236	LysR family transcriptional regulator YhjC	18.8067	31.2167	1.65987	187.684	286.475	1.52637	192.492	283.968	1.47522	0.560928	0.112159	1	0.180202	0.186742	1	0.296655
FORC38_0237	Putative regulator	4.89333	3.62667	0.741144	29.9491	20.2295	0.675462	30.6139	20.049	0.654898	-0.610657	0.265795	1	0.366271	0.198545	1	0.312535
FORC38_0238	Phage-like lysozyme	1.81333	2.35333	1.29779	5.00182	6.18931	1.23741	5.13631	6.10016	1.18765	0.248114	0.766607	1	0.823513	0.796525	1	0.883771
FORC38_0239	Putative inner membrane protein	22.8733	102.06	4.46196	440.425	1780.4	4.04247	451.606	1764.85	3.90794	1.96641	8.26271e-06	0.0386447	4.45215e-05	5.80378e-05	0.281019	0.000337358
FORC38_0240	Cytoplasmic trehalase	246.87	85.04	0.344473	4932.41	1537.29	0.31167	5047.24	1530.15	0.303166	-1.72182	0.000762313	1	0.00236272	0.00518757	1	0.0153347
FORC38_0241	Transcriptional regulator, GntR family	27.79	60.8967	2.19132	209.782	440.277	2.09874	215.334	435.892	2.02427	1.0174	0.000403291	1	0.00136879	0.0124313	1	0.0318647
FORC38_0242	Putative phosphosugar-binding protein	2.55667	12.8633	5.03129	28.2737	133.084	4.70699	28.9377	131.882	4.55745	2.18823	8.6636e-09	4.05196e-05	9.22999e-08	3.2947e-07	0.00159529	3.71863e-06
FORC38_0243	kinase (ribokinase family)	4.72667	3.41667	0.722849	44.1332	30.5044	0.69119	45.1873	30.1723	0.667716	-0.582694	0.220456	1	0.316474	0.173264	1	0.278719
FORC38_0244	anaerobic C4-dicarboxylate transporter	3.61667	3.68333	1.01843	56.4599	55.5055	0.983097	57.8894	54.8775	0.947973	-0.0770828	0.958333	1	0.970367	0.870973	1	0.942824
FORC38_0245	L-asparaginase	6.41667	9.42667	1.46909	76.5155	105.829	1.38311	78.4838	104.736	1.3345	0.416298	0.156105	1	0.238519	0.295662	1	0.427087
FORC38_0246	Glutathione reductase	187.227	376.403	2.01042	3011.4	5659.7	1.87942	3083.87	5599.67	1.81579	0.860597	0.00185331	1	0.00524693	0.131071	1	0.223081
FORC38_0247	Protein involved in catabolism of external DNA	100.58	142.597	1.41774	917.936	1298.53	1.41461	943.743	1280.86	1.35721	0.440646	0.266962	1	0.367229	0.349811	1	0.485325
FORC38_0248	Putative phosphatase	61.1067	26.9367	0.440814	909.87	368.447	0.404945	932.373	365.608	0.392127	-1.35061	0.00025453	1	0.000920677	0.00173093	1	0.00606891
FORC38_0249	Oligopeptidase A	185.167	80.7533	0.436112	4635	1854.54	0.400116	4752.9	1837.56	0.386619	-1.37101	0.00187417	1	0.00529318	0.019204	1	0.0460325
FORC38_0250	ribosomal RNA small subunit methyltransferase J	69.0933	55.0633	0.796941	555.131	421.373	0.759051	570.18	417.069	0.731469	-0.451132	0.17753	1	0.264835	0.268183	1	0.395173
FORC38_0251	MFS transporter	9.16667	20.6933	2.25745	153.933	320.296	2.08075	158.094	318.025	2.01161	1.00835	0.00505778	1	0.0125692	0.0183447	1	0.0441916
FORC38_0252	Universal stress protein A	2699.25	2973.49	1.1016	10335.1	10285.5	0.9952	10567.5	10210.7	0.966233	-0.0495574	0.989071	1	0.993319	0.939411	1	0.997357
FORC38_0253	Universal stress protein B	1391.89	187.83	0.134946	2471.64	303.373	0.122742	2531.43	301.752	0.119202	-3.06852	5.90972e-08	0.000276398	5.24474e-07	1.16829e-07	0.000565685	1.49652e-06
FORC38_0254	Low-affinity inorganic phosphate transporter	94.3767	473.573	5.01791	1692.04	8672.58	5.12551	1734.11	8532.38	4.92032	2.29875	5.23737e-05	0.244952	0.000227018	0.000829587	1	0.0032058
FORC38_0255	NAD(FAD)-utilizing dehydrogenases	15.3967	27.3467	1.77614	214.993	386.515	1.7978	220.391	380.231	1.72526	0.786814	0.128672	1	0.202967	0.115519	1	0.201929
FORC38_0256	Putative membrane protein	11.0033	16.5933	1.50803	133.854	195.174	1.45811	137.316	192.706	1.40338	0.488901	0.116284	1	0.185681	0.224417	1	0.344414
FORC38_0257	ABC-type multidrug transport system, permease component	4.24667	13.8833	3.26923	145.933	458.455	3.14154	149.785	453.355	3.02671	1.59775	2.91846e-07	0.00136496	2.22307e-06	0.000124379	0.602242	0.000640683
FORC38_0258	hypothetical protein	4.49667	12.08	2.68643	58.278	148.78	2.55293	59.8239	147.275	2.46181	1.29972	0.000126188	0.590182	0.000495878	0.00139249	1	0.00503167
FORC38_0259	Nickel responsive regulator NikR	89.1033	148.7	1.66885	340.304	544.376	1.59968	349.175	538.922	1.54342	0.626127	0.00719451	1	0.0170806	0.114271	1	0.199963
FORC38_0260	4'-phosphopantetheinyl transferase	178.06	116.733	0.655584	1011.6	632.919	0.62566	1038.43	627.265	0.604053	-0.727254	0.0371197	1	0.070401	0.0851648	1	0.156437
FORC38_0261	Putative PerM family permease	147.563	52.3567	0.354808	1767.66	555.554	0.314288	1811.8	554.909	0.306274	-1.70711	0.00985379	1	0.0224701	0.00413472	1	0.0126684
FORC38_0262	major facilitator superfamily transporter	22.8933	28.5467	1.24694	336.535	391.949	1.16466	345.741	387.964	1.12212	0.166229	0.537654	1	0.631177	0.692033	1	0.798386
FORC38_0263	DcrB protein precursor	292.253	631.917	2.16222	1577.72	3282.44	2.08049	1621.47	3247.21	2.00264	1.0019	0.00137779	1	0.00403755	0.051994	1	0.104629
FORC38_0264	putative membrane protein	3.82333	13.19	3.44987	26.7238	93.8553	3.51205	27.2946	92.147	3.37601	1.75532	0.0167445	1	0.0354523	0.00641359	1	0.0183755
FORC38_0265	tRNA 5-methylaminomethyl-2-thiouridine synthase TusA	51.6033	123.047	2.38447	128.829	312.864	2.42853	132.022	307.552	2.32955	1.22005	0.0357632	1	0.0681321	0.0216829	1	0.0509405
FORC38_0266	Methyl-accepting chemotaxis protein I (serine chemoreceptor protein)	184.767	49.1567	0.266047	3738.41	919.934	0.246077	3821.97	908.394	0.237677	-2.07293	0.000195811	0.915807	0.00073206	0.000525437	1	0.0022181
FORC38_0267	zinc/cadmium/mercury/lead-transporting ATPase	842.203	89.78	0.106601	20795.9	2207.34	0.106143	21233.8	2175.42	0.102451	-3.28699	0.00375733	1	0.00969279	0.00297156	1	0.00959858
FORC38_0268	hypothetical protein	583.033	89.7733	0.153976	162.942	27.763	0.170386	166.621	27.3511	0.164152	-2.6069	0.0129907	1	0.0285514	0.00323071	1	0.0102983
FORC38_0269	probable enzyme yhhN	780.383	262.93	0.336924	4983.31	1522.48	0.305516	5105.03	1515.52	0.296868	-1.75211	0.000336345	1	0.00117219	0.00415994	1	0.0127162
FORC38_0270	Putative receptor	24.04	54.2367	2.2561	71.451	158.283	2.21526	73.1715	156.36	2.1369	1.09552	0.00395363	1	0.010121	0.00841806	1	0.0230414
FORC38_0271	Putative inner membrane protein	35.4133	141.01	3.98183	57.4217	231.59	4.03315	58.8025	228.375	3.88376	1.95745	2.63193e-05	0.123096	0.000124339	2.40282e-05	0.116345	0.000160254
FORC38_0272	Ribosomal RNA small subunit methyltransferase D	36.8567	67.37	1.82789	232.681	425.875	1.83029	238.577	419.655	1.75899	0.814751	0.0639323	1	0.111906	0.0750709	1	0.141108
FORC38_0273	Signal recognition particle receptor protein FtsY	89.5567	116.223	1.29776	1587.19	1963.91	1.23735	1624.31	1939.95	1.19432	0.256191	0.385646	1	0.490661	0.594949	1	0.718569
FORC38_0274	Cell division transporter, ATP-binding protein FtsE	183.397	195.907	1.06821	1270.04	1298.09	1.02208	1300.85	1283	0.986281	-0.0199294	0.915449	1	0.938115	0.963958	1	1
FORC38_0275	Cell division protein FtsX	91.3367	111.11	1.21649	1099.01	1292.88	1.1764	1126.08	1277.18	1.13418	0.18165	0.486336	1	0.584728	0.679393	1	0.788688
FORC38_0276	RNA polymerase sigma factor RpoH	625.703	633.653	1.01271	5798.51	5734.17	0.988904	5960.96	5662.29	0.949896	-0.0741588	0.967282	1	0.976902	0.901991	1	0.969465
FORC38_0277	High-affinity leucine-specific transport system, periplasmic binding protein LivK	514.773	964.29	1.87323	6544.75	10998.1	1.68044	6694.74	10932.5	1.633	0.707524	0.111557	1	0.17942	0.268554	1	0.395379
FORC38_0278	probable acetyltransferase	38.2233	71.8633	1.88009	119.177	211.76	1.77686	122.221	209.572	1.7147	0.777953	0.00866316	1	0.020098	0.0493091	1	0.100317
FORC38_0279	branched chain amino acid ABC transporter substrate-binding protein	109.557	320.313	2.92372	1397.15	3831.34	2.74225	1432.7	3792.89	2.64737	1.40456	5.09775e-10	2.38422e-06	6.8512e-09	0.00709392	1	0.0199239
FORC38_0280	High-affinity branched-chain amino acid transport system permease protein LivH	73.2233	189.153	2.58324	751.329	1853.02	2.46632	771.243	1832.95	2.37662	1.24891	6.33729e-06	0.0296395	3.54116e-05	0.00468524	1	0.0140557
FORC38_0281	Branched-chain amino acid transport system permease protein LivM	63.1367	165.213	2.61676	949.176	2369.53	2.4964	972.669	2341.86	2.40767	1.26764	3.03462e-06	0.0141929	1.81669e-05	0.00628147	1	0.0180397
FORC38_0282	Branched-chain amino acid transport ATP-binding protein LivG	118.013	222.893	1.88871	967.187	1755.85	1.81542	991.838	1735.33	1.74961	0.807034	0.00250957	1	0.00681607	0.0656402	1	0.127183
FORC38_0283	Branched-chain amino acid transport ATP-binding protein LivF	85.9933	223.42	2.59811	647.079	1606.03	2.48197	662.916	1587.56	2.39482	1.25992	3.83472e-06	0.017935	2.25881e-05	0.00342934	1	0.0108246
FORC38_0284	RelB/StbD replicon stabilization protein (antitoxin to RelE/StbE)	46.91	14.1233	0.301073	47.0464	13.8371	0.294116	48.2359	13.6967	0.283953	-1.81628	9.23305e-05	0.43183	0.000377473	4.38396e-05	0.212271	0.000268
FORC38_0285	Death on curing protein, Doc toxin	17.7733	14.8133	0.833458	32.8559	26.4082	0.80376	33.7033	26.1169	0.774906	-0.367906	0.419313	1	0.525536	0.373675	1	0.509959
FORC38_0286	Glycerol-3-phosphate ABC transporter, periplasmic glycerol-3-phosphate-binding protein	812.567	280.333	0.344997	12661.9	3775.24	0.298156	12916	3775.61	0.292319	-1.77438	0.0768034	1	0.130716	0.0598748	1	0.11766
FORC38_0287	Glycerol-3-phosphate ABC transporter, permease protein UgpA	82.2167	45.5367	0.553862	805.103	394.743	0.490301	823.835	394.671	0.479066	-1.0617	0.1692	1	0.254453	0.0955475	1	0.172242
FORC38_0288	Glycerol-3-phosphate ABC transporter, permease protein UgpE	114.633	67.5367	0.589154	1059.22	549.559	0.518832	1085.67	550.395	0.506962	-0.980051	0.239229	1	0.337413	0.148786	1	0.246804
FORC38_0289	Glycerol-3-phosphate ABC transporter, ATP-binding protein UgpC	129.207	45.41	0.351452	1580.44	489.587	0.309779	1620.82	490.193	0.302436	-1.7253	0.0304284	1	0.0593715	0.0111903	1	0.0292095
FORC38_0290	Glycerophosphoryl diester phosphodiesterase	336.493	26.06	0.0774458	2651.23	184.777	0.0696947	2717.87	184.015	0.0677057	-3.88458	7.65822e-15	3.58175e-11	2.5768e-13	1.3124e-11	6.35464e-08	4.81412e-10
FORC38_0291	hypothetical protein	6716.32	257.92	0.038402	23983	826.734	0.0344717	24573.6	823.695	0.0335195	-4.89886	1.88137e-18	8.79918e-15	1.17322e-16	7.67356e-10	3.71554e-06	1.79495e-08
FORC38_0292	Gamma-glutamyltranspeptidase	362.853	81.5267	0.224682	7732.97	1525.87	0.19732	7915.68	1524.11	0.192543	-2.37675	0.000408697	1	0.00138412	0.00112181	1	0.00417509
FORC38_0293	Puative phophotriesterase	18.9467	10.5567	0.557178	222.574	123.187	0.553466	228.275	121.529	0.532379	-0.909474	0.0564769	1	0.100702	0.0398307	1	0.0843289
FORC38_0294	Putative inner membrane protein	19.0067	7.54667	0.397054	208.806	82.2073	0.393701	214.029	80.9646	0.378289	-1.40244	0.00631523	1	0.0152485	0.00241509	1	0.00805917
FORC38_0295	hypothetical protein	12.79	10.71	0.837373	103.719	90.7146	0.874616	106.381	89.2078	0.838566	-0.254004	0.777411	1	0.830885	0.658522	1	0.771862
FORC38_0296	Putative ribokinase	4.81333	5.90333	1.22645	67.5845	87.7846	1.29889	69.2951	86.1992	1.24394	0.314921	0.61188	1	0.696298	0.609471	1	0.730895
FORC38_0297	Putative acetyltransferase	85.1267	63.6567	0.747788	383.23	268.226	0.699907	393.05	265.996	0.676748	-0.563309	0.0722002	1	0.123965	0.161424	1	0.263348
FORC38_0298	hypothetical protein	96.2733	65.2433	0.677689	1128.39	710.578	0.629725	1159.47	703.914	0.607098	-0.719998	0.0702931	1	0.121224	0.10179	1	0.181711
FORC38_0299	Qercetin 2,3-dioxygenase	107.16	35.84	0.334453	772.551	241.729	0.312897	792.839	239.616	0.302226	-1.7263	5.3315e-07	0.00249354	3.82445e-06	5.83463e-05	0.282513	0.000338745
FORC38_0300	Gluconate utilization system Gnt-I transcriptional repressor	124.12	159.007	1.28107	1317.25	1667.22	1.26568	1353.81	1645.66	1.21558	0.28164	0.413147	1	0.519014	0.556847	1	0.682548
FORC38_0301	Gluconokinase	10.92	11.5167	1.05464	50.3627	49.9246	0.991301	51.6665	49.4523	0.957145	-0.0631909	0.969837	1	0.978625	0.906395	1	0.972094
FORC38_0302	Low-affinity gluconate/H+ symporter GntU	29.34	21.2033	0.722677	459.817	320.001	0.695931	473.016	316.523	0.66916	-0.579577	0.162879	1	0.246307	0.175296	1	0.281614
FORC38_0303	aspartate semialdehyde dehydrogenase	271.33	557.403	2.05434	3687.42	7124.89	1.93221	3785.25	7055.45	1.86393	0.898351	0.000106858	0.499777	0.000428802	0.121611	1	0.210451
FORC38_0304	1,4-alpha-glucan (glycogen) branching enzyme, GH-13-type	726.493	439.91	0.605525	19706.8	10546.7	0.53518	20188.4	10537.8	0.52197	-0.937961	0.172378	1	0.258318	0.201518	1	0.315777
FORC38_0305	Glycogen debranching enzyme	618.947	345.713	0.558551	15006.6	7460.84	0.49717	15389.2	7452.47	0.484265	-1.04613	0.115765	1	0.184921	0.145308	1	0.24203
FORC38_0306	Glucose-1-phosphate adenylyltransferase	829.16	344.45	0.41542	12665.4	4646.78	0.366888	12976	4637.86	0.357419	-1.48431	0.0207087	1	0.042837	0.0368323	1	0.0790874
FORC38_0307	Glycogen synthase, ADP-glucose transglucosylase	676.853	177.797	0.262681	11610.7	2696.47	0.23224	11893.8	2689.93	0.226162	-2.14457	0.000411089	1	0.00138921	0.00253204	1	0.00839161
FORC38_0308	Glycogen phosphorylase	1209.75	302.217	0.249817	36974.9	8166.36	0.220862	37889.4	8149.93	0.215098	-2.21693	0.000411024	1	0.00138921	0.00290349	1	0.00942905
FORC38_0309	Transcriptional regulator, ArsR family	38.36	85.9867	2.24157	308.995	653.767	2.11578	317.016	648.038	2.04418	1.03152	0.00041662	1	0.00140485	0.0119196	1	0.0308306
FORC38_0310	4-hydroxy-tetrahydrodipicolinate synthase	20.0833	18.5933	0.925809	202.371	175.229	0.865881	207.407	173.455	0.836304	-0.257901	0.452185	1	0.55523	0.51014	1	0.64092
FORC38_0311	Dihydroxy-acid dehydratase	5.31	4.04	0.760829	110.487	77.748	0.703683	113.333	77.0296	0.679676	-0.55708	0.116849	1	0.186519	0.157764	1	0.257898
FORC38_0312	2-ketogluconate transporter	2.35667	2.53667	1.07638	36.94	37.0395	1.00269	37.8783	36.6924	0.968692	-0.0458904	0.995338	1	0.99683	0.94895	1	1
FORC38_0313	Glycerol dehydrogenase	174.977	45.5533	0.260339	2244.43	527.178	0.234883	2300	524.508	0.228047	-2.13259	3.92138e-06	0.0183403	2.30117e-05	2.78601e-05	0.134899	0.00018205
FORC38_0314	hypothetical protein	37.3567	15.7	0.420273	652.757	253.539	0.388412	669.488	251.303	0.375367	-1.41363	1.23173e-05	0.057608	6.36552e-05	0.000644674	1	0.00261214
FORC38_0315	Putative inner membrane protein	11.9167	26.68	2.23888	62.9007	134.493	2.13817	64.4436	133.07	2.06491	1.04608	0.000440946	1	0.00147413	0.00702648	1	0.0197574
FORC38_0316	Aerobic glycerol-3-phosphate dehydrogenase	51.65	189.907	3.6768	932.863	3219.54	3.45124	955.963	3200.2	3.34762	1.74314	0.00220716	1	0.00609738	0.00372742	1	0.0116065
FORC38_0317	Thiosulfate sulfurtransferase GlpE	71.9	120.55	1.67663	169.036	275.744	1.63128	173.601	272.836	1.57162	0.652255	0.0210976	1	0.0434493	0.104453	1	0.185464
FORC38_0318	GlpG protein (membrane protein of glp regulon)	17.3467	71.6367	4.12971	156.038	625.943	4.01148	159.934	618.287	3.86588	1.9508	1.83707e-08	8.592e-05	1.80884e-07	6.24062e-06	0.0302171	4.93743e-05
FORC38_0319	Glycerol-3-phosphate regulon repressor, DeoR family	33.79	95.9767	2.84039	275.024	743.833	2.70461	281.847	735.696	2.61026	1.3842	2.1895e-06	0.0102403	1.36243e-05	0.000826379	1	0.00320106
FORC38_0320	Transcriptional activator of maltose regulon, MalT	129.003	240.833	1.86688	4373.44	7762.28	1.77487	4482.94	7679.87	1.71313	0.776636	0.0025135	1	0.00682278	0.185171	1	0.29474
FORC38_0321	Maltodextrin phosphorylase	45.2833	62.7533	1.38579	1354.81	1701.83	1.25613	1388.09	1692.11	1.21902	0.285717	0.421183	1	0.527323	0.55492	1	0.681096
FORC38_0322	4-alpha-glucanotransferase (amylomaltase)	98.73	59.3433	0.601067	2544.18	1382.37	0.543347	2605.59	1376.16	0.528159	-0.920956	0.0667022	1	0.116102	0.0880243	1	0.161018
FORC38_0323	High-affinity gluconate transporter GntT	11.4967	27.2733	2.37228	177.177	386.582	2.18189	181.906	383.302	2.10715	1.07529	0.00454538	1	0.0114479	0.0135633	1	0.0342584
FORC38_0324	NfuA Fe-S protein maturation	863.243	598.267	0.693045	4862.67	3185.43	0.655078	4996.89	3152.43	0.630879	-0.664565	0.0683974	1	0.118567	0.246135	1	0.369432
FORC38_0325	DNA utilization protein GntX	38.78	27.5733	0.711019	274.975	188.384	0.685097	282.091	186.121	0.659791	-0.599918	0.0711847	1	0.122543	0.133652	1	0.22659
FORC38_0326	Biotin synthesis protein BioH	22.96	21.0867	0.918409	189.94	164.003	0.863448	194.758	162.074	0.832182	-0.26503	0.565972	1	0.656023	0.52276	1	0.651956
FORC38_0327	Uncharacterized protein YfaD	31.7267	37.3067	1.17588	325.096	351.137	1.0801	332.61	347.86	1.04585	0.0646785	0.771951	1	0.827332	0.881543	1	0.951713
FORC38_0328	Ferrous iron-sensisng transcriptional regulator FeoC	539.243	85.6233	0.158784	621.371	99.2985	0.159806	639.078	98.0856	0.15348	-2.70388	4.73433e-05	0.221425	0.00020791	5.06287e-06	0.0245144	4.10627e-05
FORC38_0329	Ferrous iron transport protein B	450.933	84.07	0.186436	12815.2	2282.51	0.17811	13163	2254.3	0.17126	-2.54574	2.117e-06	0.0099012	1.32369e-05	0.000227679	1	0.00108268
FORC38_0330	Ferrous iron transport protein A	654.49	89.63	0.136946	687.63	92.5713	0.134624	706.277	91.471	0.129512	-2.94885	3.42025e-07	0.00159965	2.56354e-06	6.59874e-08	0.000319511	9.0513e-07
FORC38_0331	Transcription accessory protein (S1 RNA-binding domain)	10.0333	100.5	10.0166	291.596	2916.2	10.0008	298.515	2873.89	9.62729	3.26713	1.13947e-10	5.3293e-07	1.77118e-09	1.02965e-08	4.98554e-05	1.71915e-07
FORC38_0332	Transcription elongation factor GreB	134.77	59.5633	0.441963	584.144	235.396	0.402977	597.941	233.681	0.39081	-1.35546	0.00189465	1	0.00533812	0.00244876	1	0.00813726
FORC38_0333	Two-component system response regulator OmpR	1006.91	355.627	0.353187	7612.08	2431.66	0.319447	7797.1	2418.97	0.31024	-1.68854	0.00115597	1	0.00343923	0.00916394	1	0.0247334
FORC38_0334	Osmolarity sensory histidine kinase EnvZ	116.3	109.74	0.943594	1838.2	1609.25	0.87545	1884.89	1598.25	0.847927	-0.237988	0.611428	1	0.696117	0.62632	1	0.745732
FORC38_0335	Phosphoenolpyruvate carboxykinase	871.32	1475.21	1.69308	16979.5	25678.3	1.51231	17413.8	25547.7	1.4671	0.552964	0.263575	1	0.364285	0.416356	1	0.553541
FORC38_0336	Putative transport protein	12.9467	15.93	1.23043	270.275	308.541	1.14158	276.958	305.186	1.10192	0.14002	0.614011	1	0.69719	0.743206	1	0.839422
FORC38_0337	33 kDa chaperonin (Heat shock protein 33)	192.203	156.767	0.815629	1890.5	1488.26	0.787231	1935.05	1471.73	0.760562	-0.394862	0.409958	1	0.515561	0.425235	1	0.563335
FORC38_0338	Ribosome-associated heat shock protein implicated in the recycling of the 50S subunit	233.813	98.87	0.422859	791.619	319.233	0.403266	809.75	316.063	0.390322	-1.35727	0.000448894	1	0.00149642	0.0016515	1	0.00584116
FORC38_0339	putative hydrolase	340.103	189.143	0.556135	2367.22	1236.52	0.522352	2422.96	1225.77	0.505899	-0.983079	0.0119818	1	0.0265335	0.047016	1	0.0967084
FORC38_0340	IgaA: a membrane protein that prevents overactivation of the Rcs regulatory system	43.1633	105.643	2.44753	1137.63	2577.23	2.26543	1167.25	2552.81	2.18703	1.12898	0.000103091	0.482158	0.000416372	0.0195006	1	0.0466263
FORC38_0341	ADP compounds hydrolase NudE	156.303	152.013	0.972553	922.33	872.42	0.945887	948.144	861.88	0.909018	-0.137619	0.823628	1	0.867201	0.751742	1	0.84571
FORC38_0342	Multimodular transpeptidase-transglycosylase	23.7233	121.48	5.1207	757.019	4027.71	5.32049	776.193	3957.51	5.09862	2.35011	0.000235841	1	0.000861068	0.000385952	1	0.00170977
FORC38_0343	Type IV pilus biogenesis protein PilM	12.13	19.6067	1.61638	101.092	151.798	1.50159	103.531	150.04	1.44924	0.535292	0.306608	1	0.410184	0.287647	1	0.417753
FORC38_0344	Type IV pilus biogenesis protein PilN	12.2767	20.3833	1.66033	63.2749	97.7787	1.5453	64.8908	96.712	1.49038	0.575682	0.226858	1	0.324072	0.226335	1	0.346425
FORC38_0345	Type IV pilus biogenesis protein PilO	8.9	8.55333	0.961049	38.1476	33.7024	0.883472	39.1073	33.3867	0.85372	-0.228166	0.734667	1	0.79778	0.642057	1	0.758068
FORC38_0346	Type IV pilus biogenesis protein PilP	10.1733	10.1267	0.995413	33.735	30.6163	0.907554	34.6455	30.3526	0.87609	-0.190849	0.83089	1	0.872882	0.75853	1	0.851171
FORC38_0347	type IV pilus biogenesis and competence protein PilQ precursor	29.3967	12.8767	0.438032	398.647	163.284	0.409594	408.69	161.584	0.395371	-1.33872	7.27847e-06	0.0340414	4.00487e-05	0.000957369	1	0.00363006
FORC38_0348	Shikimate kinase	197.33	500.837	2.53807	884.5	2220.51	2.51047	907.39	2188.34	2.41168	1.27004	0.00320186	1	0.00841298	0.0113206	1	0.0295335
FORC38_0349	3-dehydroquinate synthase	112.787	415.86	3.68714	1246.06	4588.9	3.68274	1277.19	4519.5	3.53862	1.82319	0.000116581	0.545249	0.000464437	0.00233012	1	0.00780791
FORC38_0350	DamX, an inner membrane protein involved in bile resistance	241.617	636.99	2.63637	3626.08	9353.56	2.57952	3714.01	9230.11	2.48522	1.31337	0.000557599	1	0.00181861	0.0327472	1	0.0716503
FORC38_0351	Methyl-directed repair DNA adenine methylase	35.0533	264.1	7.53423	321.736	2376.73	7.38722	329.864	2345.58	7.11074	2.83	1.83723e-11	8.59273e-08	3.3049e-10	1.94699e-08	9.42732e-05	3.03129e-07
FORC38_0352	Ribulose-phosphate 3-epimerase	89.55	401.677	4.4855	633.832	2664.5	4.20379	649.29	2636.6	4.06074	2.02174	1.13833e-10	5.32398e-07	1.77118e-09	2.69038e-05	0.130268	0.000176276
FORC38_0353	Phosphoglycolate phosphatase	38.2967	295.787	7.72356	314.449	2271.25	7.22296	321.79	2246.36	6.98084	2.8034	1.51989e-12	7.10851e-09	3.29098e-11	1.30573e-08	6.32234e-05	2.09349e-07
FORC38_0354	Tryptophanyl-tRNA synthetase	119.563	260.623	2.17979	1359.01	2793.76	2.05572	1391.46	2764.33	1.98664	0.990328	0.00157643	1	0.00457095	0.0443685	1	0.0921111
FORC38_0355	putative outer membrane lipoprotein	1.45667	11.1667	7.6659	0.644143	4.73408	7.34942	0.65537	4.66892	7.1241	2.83271	0.0322925	1	0.0624874	0.0115751	1	0.0300841
FORC38_0356	putative surface-exposed virulence protein	9.43	7.07	0.749735	726.493	509.196	0.700897	745.625	504.144	0.676136	-0.564615	0.0617553	1	0.108746	0.164325	1	0.267539
FORC38_0357	Siroheme synthase	56.2733	60.7933	1.08032	913.549	934.575	1.02302	935.53	924.591	0.988307	-0.0169694	0.926525	1	0.947182	0.969517	1	1
FORC38_0358	Nitrite transporter NirC	2.36	11.14	4.72034	20.7593	99.2712	4.78201	21.2731	97.7052	4.5929	2.19941	0.000114982	0.537769	0.00045924	3.34568e-05	0.161998	0.000213717
FORC38_0359	hypothetical protein	0	5.71333	Inf	0	1.39408	Inf	0	1.39589	Inf	#VALUE!	0.0997026	1	0.163216	0.141568	1	0.237516
FORC38_0360	Nitrite reductase [NAD(P)H] small subunit	12.49	38.1	3.05044	29.3244	88.5346	3.01914	30.0729	87.5214	2.91031	1.54117	0.000101792	0.476083	0.00041148	0.000344364	1	0.00155108
FORC38_0361	nitrite reductase large subunit	8.15	24.4933	3.00532	256.428	737.676	2.87674	262.384	729.218	2.7792	1.47467	4.97308e-05	0.232591	0.000216767	0.000641218	1	0.0026025
FORC38_0362	hypothetical protein	0	2.22	Inf	0	1.25799	Inf	0	1.22781	Inf	#VALUE!	0.179705	1	0.267159	0.144633	1	0.241321
FORC38_0363	protein TsgA	14.82	31.14	2.10121	203.48	435.449	2.14001	208.676	428.541	2.05362	1.03817	0.0533009	1	0.0961019	0.0413435	1	0.086773
FORC38_0364	Peptidyl-prolyl cis-trans isomerase PpiA precursor	128.553	249.053	1.93735	720.165	1327.18	1.84288	739.34	1314.04	1.77732	0.829703	0.000423539	1	0.00142408	0.047157	1	0.0969572
FORC38_0365	antitoxin	3369.01	428.16	0.127088	1266.73	153.139	0.120893	1296.59	152.8	0.117848	-3.085	5.79851e-07	0.00271196	4.12152e-06	1.10845e-07	0.000536712	1.44277e-06
FORC38_0366	Cell filamentation protein fic	772.417	170.723	0.221025	4674.76	917.188	0.1962	4786.81	915.872	0.191332	-2.38585	0.000249223	1	0.00090288	0.0005166	1	0.00219035
FORC38_0367	Para-aminobenzoate synthase, amidotransferase component	102.4	89.6433	0.875423	562.385	468.591	0.833222	577.592	464.057	0.803434	-0.315748	0.39504	1	0.500298	0.44483	1	0.581027
FORC38_0368	Acetylornithine aminotransferase	34.17	170.937	5.00254	486.578	2155.99	4.43092	498.637	2137.33	4.28635	2.09975	0.00120903	1	0.00358569	0.000648569	1	0.00262573
FORC38_0369	hypothetical protein	11.4067	63.5633	5.57247	295.328	1553.52	5.26033	302.647	1537.6	5.0805	2.34497	7.62848e-15	3.56784e-11	2.5768e-13	1.03394e-07	0.000500633	1.35306e-06
FORC38_0370	Cyclic AMP receptor protein	905.183	1680.42	1.85644	5793.05	9973.31	1.7216	5948.6	9893.62	1.66318	0.733947	0.0186854	1	0.0391015	0.225297	1	0.345328
FORC38_0371	OsmC-like protein	259.013	388.323	1.49924	627.022	910.538	1.45216	643.38	899.853	1.39863	0.484018	0.143353	1	0.221567	0.259246	1	0.385051
FORC38_0372	Phosphoribulokinase	172.797	199.02	1.15176	1656.22	1761.09	1.06332	1697.23	1746.15	1.02882	0.0409964	0.768554	1	0.82519	0.930698	1	0.990733
FORC38_0373	hypothetical protein	62.4933	76.03	1.21661	60.4056	71.7141	1.18721	61.8759	70.9876	1.14726	0.198188	0.489373	1	0.588077	0.640023	1	0.756786
FORC38_0374	Hydrolase, alpha/beta fold family functionally coupled to Phosphoribulokinase	94.4633	124.777	1.3209	1094.29	1386.03	1.2666	1123.16	1371.22	1.22086	0.287898	0.254113	1	0.354772	0.508427	1	0.64092
FORC38_0375	hypothetical protein	74.01	143.23	1.93528	161.683	286.467	1.77178	165.489	283.479	1.71297	0.776503	0.158187	1	0.241304	0.134007	1	0.227034
FORC38_0376	hypothetical protein	117.14	158.173	1.35029	116.353	153.917	1.32284	119.339	152.236	1.27566	0.351241	0.219478	1	0.315457	0.374435	1	0.510852
FORC38_0377	Glutathione-regulated potassium-efflux system ATP-binding protein	43.92	87.59	1.99431	1028.35	2048.08	1.99163	1053.22	2019.07	1.91704	0.938881	0.0516838	1	0.0938011	0.0722023	1	0.136885
FORC38_0378	Glutathione-regulated potassium-efflux system ancillary protein KefG	142.923	125.897	0.880869	765.235	628.959	0.821916	784.437	622.524	0.793593	-0.333528	0.383563	1	0.489129	0.420001	1	0.557774
FORC38_0379	Glutathione-regulated potassium-efflux system protein KefB	61.1467	56.3433	0.921446	1348.01	1156.3	0.857782	1382.11	1145.42	0.828747	-0.270996	0.370237	1	0.475714	0.526557	1	0.655422
FORC38_0380	Putative cytoplasmic protein ,probably associated with Glutathione-regulated potassium-efflux	244.207	317.383	1.29965	182.069	227.291	1.24838	186.607	225.386	1.20781	0.272399	0.407689	1	0.513384	0.520016	1	0.64945
FORC38_0381	FKBP-type peptidyl-prolyl cis-trans isomerase SlyD	1676.48	2576.52	1.53686	9849.2	14537.9	1.47605	10093.6	14371.8	1.42385	0.5098	0.0378168	1	0.071549	0.400348	1	0.537275
FORC38_0382	Protein SlyX	126.777	240.503	1.89706	120.599	231.743	1.9216	123.595	228.891	1.85194	0.889036	0.0127817	1	0.0281186	0.0324578	1	0.0711135
FORC38_0383	FKBP-type peptidyl-prolyl cis-trans isomerase FkpA precursor	1031.46	1429.36	1.38577	9083.6	11861	1.30577	9304.01	11731.3	1.26089	0.334437	0.497976	1	0.595965	0.619559	1	0.740351
FORC38_0384	YheO-like PAS domain	99.83	454.953	4.55728	759.404	3321.94	4.3744	778.453	3282.95	4.21727	2.07631	3.15514e-13	1.47566e-09	7.80773e-12	3.20505e-05	0.155188	0.000205276
FORC38_0385	tRNA 5-methylaminomethyl-2-thiouridine synthase TusD	47.8067	143.61	3.00397	149.944	447.4	2.98377	153.755	441.65	2.87243	1.52227	9.25997e-05	0.433089	0.000378244	0.000520935	1	0.00220294
FORC38_0386	tRNA 5-methylaminomethyl-2-thiouridine synthase TusC	32.4533	185.41	5.71313	89.148	508.882	5.70828	91.47	502.153	5.48981	2.45676	3.36094e-10	1.57191e-06	4.66443e-09	5.23868e-08	0.000253657	7.43861e-07
FORC38_0387	tRNA 5-methylaminomethyl-2-thiouridine synthase TusB	36.9733	94.8567	2.56554	68.3595	176.477	2.58161	69.9981	174.16	2.48807	1.31503	0.00208237	1	0.00579026	0.00270608	1	0.00886524
FORC38_0388	SSU ribosomal protein S12p (S23e)	3215.08	8253.61	2.56715	9590.78	25324.4	2.64049	9852.07	24925.3	2.52996	1.33911	0.00880463	1	0.0203354	0.0510207	1	0.103106
FORC38_0389	SSU ribosomal protein S7p (S5e)	2824.33	6674.81	2.36333	12018.6	28958	2.40944	12344.8	28498.7	2.30855	1.20699	0.0165711	1	0.0351646	0.0767758	1	0.143532
FORC38_0390	Translation elongation factor G	2347.53	6316.61	2.69075	61341.2	165368	2.69587	62905.6	162724	2.58679	1.37116	0.00561257	1	0.0137379	0.0465642	1	0.0958198
FORC38_0391	Translation elongation factor Tu	6785.35	12121.4	1.78641	93792.3	163081	1.73874	96003.3	160657	1.67345	0.742829	0.102265	1	0.166362	0.268949	1	0.39546
FORC38_0392	Bacterioferritin-associated ferredoxin	1021.2	114.373	0.111999	667.259	77.839	0.116655	686.27	76.7149	0.111785	-3.1612	1.00804e-07	0.000471458	8.44907e-07	1.52638e-08	7.39074e-05	2.40741e-07
FORC38_0393	Bacterioferritin	1269.28	820.02	0.646053	5569.87	3181.93	0.571276	5699.35	3180.02	0.557963	-0.841759	0.245997	1	0.344676	0.23832	1	0.361172
FORC38_0394	Leader peptidase (Prepilin peptidase) / N-methyltransferase	119.007	47.1233	0.395972	500.023	182.552	0.365087	513.458	181.933	0.354328	-1.49684	0.00764382	1	0.0180101	0.00318037	1	0.01017
FORC38_0395	SSU ribosomal protein S10p (S20e)	598.623	11195.2	18.7016	1273.32	25308.4	19.8759	1304.14	24880.8	19.0782	4.25385	4.21759e-08	0.000197256	3.83022e-07	2.07067e-06	0.0100262	1.89173e-05
FORC38_0396	LSU ribosomal protein L3p (L3e)	724.27	16535.7	22.8308	4553.21	108436	23.8153	4666.79	106622	22.847	4.51393	3.83788e-09	1.79498e-05	4.24345e-08	8.0019e-07	0.00387452	8.22616e-06
FORC38_0397	LSU ribosomal protein L4p (L1e)	493.6	12189.1	24.6943	2952.43	75965	25.7297	3023.76	74699.4	24.7041	4.62668	2.22393e-09	1.04013e-05	2.58739e-08	5.36891e-07	0.00259962	5.76413e-06
FORC38_0398	LSU ribosomal protein L23p (L23Ae)	598.687	12399.9	20.7119	1201.34	26176.1	21.789	1230.77	25751.1	20.9228	4.38701	1.21529e-08	5.68391e-05	1.2575e-07	1.0716e-06	0.0051887	1.06377e-05
FORC38_0399	LSU ribosomal protein L2p (L8e)	570.433	11147.2	19.5417	5022.22	101586	20.2273	5145.74	99901.7	19.4144	4.27906	2.97631e-08	0.000139202	2.77848e-07	2.51752e-06	0.0121898	2.23257e-05
FORC38_0400	30S ribosomal protein S19	638.293	20721.9	32.4645	131.184	4812.33	36.6838	134.266	4734.08	35.2589	5.13992	3.22591e-11	1.50876e-07	5.42719e-10	9.67967e-10	4.6869e-06	2.15986e-08
FORC38_0401	LSU ribosomal protein L22p (L17e)	691.273	13430.6	19.4287	1658.47	33646.7	20.2878	1698.83	33102.7	19.4855	4.28433	1.71209e-08	8.00744e-05	1.71466e-07	1.65347e-06	0.00800611	1.55761e-05
FORC38_0402	SSU ribosomal protein S3p (S3e)	813.31	15236.7	18.7342	5885.59	112673	19.1439	6030.14	110889	18.3891	4.20078	7.15022e-09	3.34416e-05	7.68772e-08	1.59258e-06	0.00771126	1.50746e-05
FORC38_0403	LSU ribosomal protein L16p (L10e)	916.473	17185.4	18.7517	3153.24	60279.9	19.1168	3228.76	59342.4	18.3793	4.20001	1.60692e-11	7.51558e-08	2.92435e-10	2.51275e-07	0.00121667	2.93882e-06
FORC38_0404	LSU ribosomal protein L29p (L35e)	1139.83	22038.9	19.3353	708.272	14786.9	20.8774	725.954	14553.8	20.0478	4.32537	9.50588e-12	4.4459e-08	1.77128e-10	6.30069e-08	0.000305079	8.66703e-07
FORC38_0405	SSU ribosomal protein S17p (S11e)	1827.9	29807.5	16.3069	2549.22	43334.8	16.9992	2613.64	42657.2	16.321	4.02866	1.6158e-11	7.55709e-08	2.9291e-10	3.85207e-07	0.00186517	4.28775e-06
FORC38_0406	50S ribosomal protein L14	915.733	9746.66	10.6436	2488.81	27501.7	11.0502	2549.82	27039.1	10.6043	3.40658	3.1742e-09	1.48457e-05	3.58046e-08	6.39864e-06	0.0309822	5.0542e-05
FORC38_0407	LSU ribosomal protein L24p (L26e)	715.56	5944.56	8.30756	1574.47	13432.5	8.53145	1612.74	13214.7	8.19393	3.03456	1.30905e-08	6.12241e-05	1.3397e-07	1.78706e-05	0.0865294	0.000124682
FORC38_0408	LSU ribosomal protein L5p (L11e)	1323.84	9541.97	7.20781	6826.69	51027.5	7.4747	6999.06	50168.1	7.16783	2.84154	1.87159e-06	0.00875342	1.18188e-05	0.000171508	0.83044	0.000840527
FORC38_0409	SSU ribosomal protein S14p (S29e)	1794.61	16038.1	8.93682	3715.01	34990.5	9.41867	3809.4	34403.6	9.03123	3.17492	8.73767e-08	0.000408661	7.45092e-07	2.82539e-05	0.136806	0.000184126
FORC38_0410	SSU ribosomal protein S8p (S15Ae)	550.467	8242.06	14.9729	1774.31	27535.3	15.5188	1818.97	27078.8	14.8869	3.89597	6.63592e-12	3.10362e-08	1.27198e-10	3.9422e-07	0.00190882	4.37802e-06
FORC38_0411	LSU ribosomal protein L6p (L9e)	985.01	12984.4	13.182	5022.38	67609.8	13.4617	5147.32	66507.2	12.9207	3.69162	8.42577e-12	3.94073e-08	1.58709e-10	1.22453e-06	0.0059292	1.1936e-05
FORC38_0412	LSU ribosomal protein L18p (L5e)	661.703	6965.42	10.5265	1797.16	19209.2	10.6887	1840.66	18901.1	10.2686	3.36017	2.49159e-10	1.16532e-06	3.53126e-09	3.24106e-06	0.0156932	2.76776e-05
FORC38_0413	SSU ribosomal protein S5p (S2e)	925.583	5906.5	6.38138	4349.66	27782.2	6.38722	4453.08	27339.9	6.13955	2.61813	2.98978e-06	0.0139832	1.79502e-05	0.000312565	1	0.00142107
FORC38_0414	LSU ribosomal protein L30p (L7e)	1640.84	12105.9	7.3779	818.839	6349.5	7.75427	838.32	6250.64	7.45615	2.89843	4.49566e-08	0.000210262	4.05911e-07	1.30619e-05	0.0632456	9.4821e-05
FORC38_0415	LSU ribosomal protein L15p (L27Ae)	898.517	6013.37	6.69255	3424.51	22371.2	6.53266	3502.76	22028.9	6.28901	2.65283	3.61922e-06	0.0169271	2.14327e-05	0.000259636	1	0.00120533
FORC38_0416	Preprotein translocase secY subunit	969.497	7642.95	7.88342	15194.9	119156	7.84183	15577	117256	7.52754	2.91218	2.54428e-08	0.000118996	2.40882e-07	6.79543e-05	0.329035	0.000383938
FORC38_0417	SSU ribosomal protein S13p (S18e)	1249.16	6175.63	4.94382	3457.68	17361.5	5.02114	3540.57	17080.9	4.82435	2.27034	1.4697e-05	0.0687377	7.45528e-05	0.000978504	1	0.0037015
FORC38_0418	SSU ribosomal protein S11p (S14e)	329.967	1990.26	6.03169	1068.32	6494.03	6.07871	1091.86	6387.01	5.84967	2.54835	1.7335e-05	0.0810758	8.57944e-05	0.000207811	1	0.000997247
FORC38_0419	SSU ribosomal protein S4p (S9e)	1033.26	6874.98	6.65366	6315.41	42484.1	6.72706	6470.19	41787.9	6.45852	2.6912	4.64731e-07	0.00217355	3.39087e-06	0.00020075	0.972031	0.000967195
FORC38_0420	DNA-directed RNA polymerase alpha subunit	1200.87	12633	10.5199	13405.4	142788	10.6516	13728	140417	10.2285	3.35452	2.86825e-09	1.34148e-05	3.2719e-08	1.06585e-05	0.0516084	7.97657e-05
FORC38_0421	LSU ribosomal protein L17p	768.1	13302	17.318	2394.87	42700.6	17.8301	2450.95	41978.5	17.1274	4.09824	6.89117e-12	3.223e-08	1.31551e-10	2.41279e-07	0.00116827	2.83562e-06
FORC38_0422	Putative cytoplasmic protein	238.937	85.3533	0.357222	694.994	239.466	0.344558	712.512	236.681	0.332178	-1.58997	9.41251e-07	0.00440223	6.38004e-06	0.000127364	0.616697	0.000653973
FORC38_0423	transcriptional regulator, MerR family	251.18	86.8333	0.345702	918.109	296.512	0.32296	941.276	293.449	0.311757	-1.68151	0.000243816	1	0.000885349	0.000287528	1	0.00131341
FORC38_0424	Large-conductance mechanosensitive channel	1632.97	767.34	0.469905	5852.04	2466.58	0.421492	5985.09	2454.51	0.410103	-1.28594	0.0279286	1	0.0550915	0.0486789	1	0.0993271
FORC38_0425	Trk system potassium uptake protein TrkA	150.79	123.867	0.821451	2473.89	1936.91	0.78294	2532.45	1916.66	0.756841	-0.401937	0.332566	1	0.437774	0.426361	1	0.564363
FORC38_0426	16S rRNA (cytosine(967)-C(5))-methyltransferase	111.04	91.93	0.8279	1689.6	1349.74	0.798849	1731.8	1334.29	0.770468	-0.376194	0.386672	1	0.491564	0.423195	1	0.561246
FORC38_0427	Methionyl-tRNA formyltransferase	446.46	265.853	0.59547	4730.09	2709.18	0.572754	4852.02	2677.42	0.551815	-0.857744	0.00373325	1	0.00963599	0.125495	1	0.215697
FORC38_0428	Peptide deformylase	639.98	364.66	0.569799	3084.15	1654.99	0.536612	3159.63	1637.84	0.518365	-0.947961	0.00166711	1	0.00480115	0.0591154	1	0.116574
FORC38_0429	Rossmann fold nucleotide-binding protein Smf possibly involved in DNA uptake	348.897	171.17	0.490604	4520.57	2016.77	0.446131	4635.96	2000.2	0.431453	-1.21272	0.00452059	1	0.0113916	0.0368314	1	0.0790874
FORC38_0430	hypothetical protein	3051.56	1152.56	0.377694	13185.4	4535.83	0.344004	13509.8	4498.93	0.333012	-1.58636	0.000675757	1	0.0021296	0.0141332	1	0.0353658
FORC38_0431	topoisomerase DNA-binding C4 zinc finger domain protein	473.533	234.23	0.494643	2459.88	1162.9	0.472748	2525.47	1150.75	0.455656	-1.13398	6.14548e-05	0.287424	0.000261533	0.0175568	1	0.0424626
FORC38_0432	TsaC protein (YrdC domain) required for threonylcarbamoyladenosine t(6)A37 modification in tRNA	83.14	172.45	2.07421	467.36	954.088	2.04144	479.45	942.334	1.96545	0.974859	0.00802468	1	0.0187962	0.0247963	1	0.0569832
FORC38_0433	Shikimate 5-dehydrogenase I alpha	93.1667	186.627	2.00315	833.781	1615.37	1.9374	855.474	1597.19	1.86703	0.900744	0.0108026	1	0.0242553	0.047598	1	0.0975436
FORC38_0434	hypothetical protein	110.493	207.377	1.87683	161.242	301.266	1.8684	165.379	297.784	1.80061	0.848487	0.0189792	1	0.0395922	0.0455332	1	0.0942187
FORC38_0435	carbonic anhydrase, family 3	150.947	295.683	1.95886	814.385	1481.15	1.81873	834.141	1470.87	1.76333	0.818305	0.0175626	1	0.0370127	0.0676057	1	0.130158
FORC38_0436	hypothetical protein	16.5633	13.0867	0.790099	3.76182	2.97488	0.790808	3.87474	2.96297	0.764688	-0.387057	0.769953	1	0.825933	0.853726	1	0.929557
FORC38_0437	hypothetical protein	3.89	4.45	1.14396	14.2917	16.1545	1.13034	14.6733	15.9	1.0836	0.115831	0.811035	1	0.85761	0.907584	1	0.9731
FORC38_0438	putative inner membrane protein	24.8333	15.77	0.635034	1.42748	0.947647	0.663861	1.47121	0.937017	0.636901	-0.65086	0.679321	1	0.752081	1	1	1
FORC38_0439	probable lipoprotein	62.2067	85.5867	1.37584	62.796	83.2757	1.32613	64.2049	82.3539	1.28267	0.359152	0.367234	1	0.472765	0.421986	1	0.559928
FORC38_0440	RND efflux system, inner membrane transporter CmeB	42.6733	13.13	0.307686	1686.57	475.096	0.281693	1729.01	471.533	0.272718	-1.87452	4.42489e-08	0.000206952	4.00294e-07	2.85488e-05	0.138233	0.000185548
FORC38_0441	Membrane fusion protein of RND family multidrug efflux pump	7.35	4.64	0.631293	98.0154	57.1402	0.582972	100.456	56.5404	0.562837	-0.829211	0.110711	1	0.178243	0.0719751	1	0.136561
FORC38_0442	hypothetical protein	0	0	NA	0	0	NA	0	0	NA	#VALUE!	1	1	1	1	1	1
FORC38_0443	Transcription repressor of multidrug efflux pump acrAB operon, TetR (AcrR) family	0.41	1.25	3.04878	2.83364	8.3338	2.94103	2.91137	8.22963	2.82673	1.49913	0.0543686	1	0.0975008	0.0362865	1	0.0782277
FORC38_0444	hypothetical protein	15.61	25.06	1.60538	405.809	602.633	1.48502	415.965	598.417	1.43862	0.52469	0.134626	1	0.210444	0.222209	1	0.341893
FORC38_0445	hypothetical protein	45.0533	101.967	2.26324	15.3221	36.4971	2.38199	15.7221	36.0364	2.29208	1.19666	0.0091019	1	0.020929	0.00877479	1	0.0238025
FORC38_0446	Adenine-specific methyltransferase	5.04667	29.5733	5.85997	49.7365	296.391	5.95922	50.9169	291.301	5.72112	2.5163	4.45203e-05	0.208222	0.00019625	7.95333e-06	0.03851	6.14195e-05
FORC38_0447	DNA-binding protein Fis	86.18	1594.69	18.5042	173.1	3348.93	19.3468	176.897	3286.57	18.579	4.2156	2.08219e-08	9.7384e-05	2.00933e-07	3.167e-08	0.000153346	4.68949e-07
FORC38_0448	tRNA dihydrouridine synthase B	74.2	841.13	11.336	693.105	8313.72	11.9949	709.368	8149.29	11.4881	3.52207	6.5184e-06	0.0304866	3.63802e-05	2.5006e-05	0.121079	0.000165635
FORC38_0449	ribosomal protein L11 methyltransferase	26.5367	138.487	5.21869	251.992	1313.97	5.21436	258.64	1295.65	5.00949	2.32466	1.54681e-07	0.000723445	1.2241e-06	1.22435e-06	0.00592828	1.1936e-05
FORC38_0450	Pantothenate:Na+ symporter	10.4667	38.19	3.64873	181.191	655.489	3.61767	185.819	646.133	3.47722	1.79793	3.18462e-05	0.148945	0.000147178	9.0439e-05	0.437906	0.000487646
FORC38_0451	Membrane protein	10.64	42.8933	4.03133	13.4814	55.094	4.08666	13.8394	54.3081	3.92418	1.97239	0.000277095	1	0.000993083	0.000102076	0.494251	0.000540756
FORC38_0452	Biotin carboxylase of acetyl-CoA carboxylase	132.363	1190.54	8.99451	2094.04	18470.7	8.82063	2147.19	18253.1	8.50091	3.08762	1.43239e-11	6.69927e-08	2.6169e-10	7.19367e-06	0.0348318	5.6271e-05
FORC38_0453	Biotin carboxyl carrier protein of acetyl-CoA carboxylase	263.85	1615.55	6.123	1118.61	6762.28	6.04523	1147.04	6681.21	5.82476	2.5422	6.48345e-10	3.03231e-06	8.56584e-09	4.10154e-05	0.198596	0.000253312
FORC38_0454	Membrane protein YedZ	65.6033	135.05	2.05858	394.345	749.876	1.90157	403.898	743.825	1.84162	0.880973	0.00382804	1	0.00985658	0.0341617	1	0.0743419
FORC38_0455	Putative sulfite oxidase subunit YedY	160.59	171.497	1.06792	1823.27	1773.87	0.972905	1867.59	1760.42	0.942618	-0.0852556	0.92559	1	0.94664	0.866416	1	0.939361
FORC38_0456	Alcohol dehydrogenase	174.237	152.013	0.872453	1901.8	1551.75	0.815937	1950.71	1537.9	0.788378	-0.343041	0.319564	1	0.42388	0.465672	1	0.600669
FORC38_0457	RNase E specificity factor CsrD	58.71	99.3733	1.69261	1398.05	2218.32	1.58672	1431.82	2197.86	1.53501	0.618249	0.0283629	1	0.0558539	0.194393	1	0.307196
FORC38_0458	Rod shape-determining protein MreB	126.313	305.073	2.41521	1486.94	3570.14	2.401	1523.5	3521.79	2.31165	1.20892	0.0233768	1	0.0474537	0.0442206	1	0.0918559
FORC38_0459	Rod shape-determining protein MreC	26.5333	131.6	4.9598	316.369	1617.03	5.11123	324.439	1590.89	4.90352	2.29382	0.000105574	0.493768	0.00042493	5.17594e-05	0.250619	0.000308264
FORC38_0460	Rod shape-determining protein MreD	267.81	137.64	0.513946	1216.25	615.494	0.50606	1248.35	608.514	0.487454	-1.03666	0.0224969	1	0.0459667	0.0242917	1	0.0560631
FORC38_0461	Septum formation protein Maf	376.077	253.473	0.673994	2214.74	1441.85	0.651027	2274.66	1426.7	0.627214	-0.672971	0.0790594	1	0.134018	0.169291	1	0.273966
FORC38_0462	Cytoplasmic axial filament protein CafA and Ribonuclease G	362.633	219.877	0.606333	6329.84	3688.75	0.582756	6499.78	3650.05	0.561565	-0.832474	0.0149643	1	0.0321668	0.154956	1	0.254745
FORC38_0463	Possible exported protein	53.88	66.8833	1.24134	2611.48	3042.65	1.16511	2675.81	3011.47	1.12544	0.170493	0.427272	1	0.533463	0.746977	1	0.842502
FORC38_0464	TldD protein, part of TldE/TldD proteolytic complex	258.22	123.043	0.476506	4437.63	1975.52	0.445174	4550.54	1955.85	0.429806	-1.21824	2.05407e-05	0.0960688	9.904e-05	0.0257921	1	0.0588804
FORC38_0465	LysR family transcriptional regulator QseA	53.3767	24.96	0.46762	537.049	240.61	0.448023	551.723	237.952	0.431288	-1.21328	0.000148003	0.692211	0.00057019	0.00325563	1	0.0103709
FORC38_0466	probable membrane protein	18.17	17.3167	0.953036	14.1738	13.0826	0.923008	14.5439	12.9469	0.890197	-0.167803	0.804158	1	0.852652	0.774034	1	0.862772
FORC38_0467	Membrane fusion component of tripartite multidrug resistance system	64.09	21.6267	0.337442	667.301	205.449	0.307881	684.245	204.3	0.298577	-1.74382	3.24626e-05	0.151827	0.000149289	0.000103863	0.502907	0.000548426
FORC38_0468	p-hydroxybenzoic acid efflux pump subunit AaeB	12.2267	13.2367	1.08261	295.143	303.537	1.02844	302.799	300.284	0.991691	-0.0120369	0.878482	1	0.910608	0.980394	1	1
FORC38_0469	probable ribonuclease inhibitor	725.74	108.183	0.149066	1210.75	161.52	0.133405	1240.64	161.109	0.129859	-2.94498	3.63795e-05	0.170147	0.000164076	4.25349e-06	0.0205954	3.53873e-05
FORC38_0470	hypothetical protein	550.8	133.97	0.243228	873.459	194.427	0.222594	895.827	193.797	0.216333	-2.20868	0.000269743	1	0.000971198	6.53095e-05	0.316228	0.00037116
FORC38_0471	probable exported protein	149.977	62.3833	0.415954	232.807	89.2748	0.383471	238.746	88.8929	0.372332	-1.42534	0.0218953	1	0.0448552	0.00745093	1	0.0207222
FORC38_0472	Arginine pathway regulatory protein ArgR, repressor of arg regulon	136.753	496.957	3.63396	585.202	2011.36	3.43704	600.309	1990.21	3.3153	1.72914	8.38164e-10	3.92009e-06	1.05948e-08	0.000111861	0.541629	0.000583652
FORC38_0473	Malate dehydrogenase	626.4	3463.24	5.52879	6650.82	33197.9	4.99155	6805.64	32947.1	4.84114	2.27535	1.1812e-07	0.000552448	9.74334e-07	0.000769357	1	0.00303104
FORC38_0474	Transcriptional regulator, GntR family	41.4167	73.3333	1.77062	265.24	463.321	1.7468	271.79	457.092	1.68178	0.749991	0.0526909	1	0.0952224	0.0846048	1	0.155526
FORC38_0475	Transcriptional regulator, GntR family	13.6367	32.2433	2.36446	93.9868	223.859	2.38181	96.2616	220.39	2.28949	1.19503	0.018075	1	0.0379599	0.0130977	1	0.0333239
FORC38_0476	Putative membrane protein	1.36667	1.47	1.07561	20.1028	20.5357	1.02153	20.699	20.3236	0.981868	-0.0263995	0.946396	1	0.962029	1	1	1
FORC38_0477	L(+)-tartrate dehydratase alpha subunit	3.30333	1.92667	0.583249	33.3249	17.8913	0.536874	34.0678	17.7649	0.521458	-0.939378	0.0912507	1	0.15134	0.0550104	1	0.109703
FORC38_0478	L(+)-tartrate dehydratase beta subunit	3.01	2.93333	0.974529	18.9512	17.5566	0.926411	19.3955	17.3445	0.894255	-0.161243	0.798236	1	0.847141	0.727921	1	0.828731
FORC38_0479	oxaloacetate decarboxylase subunit gamma	4.98667	0.38	0.0762032	3.18268	0.253647	0.079696	3.25717	0.255273	0.0783727	-3.67351	0.030978	1	0.060262	0.0206577	1	0.0489596
FORC38_0480	Oxaloacetate decarboxylase alpha chain	4.44	1.44	0.324324	95.1607	29.3781	0.308721	97.5407	29.1127	0.298468	-1.74435	8.55141e-05	0.399949	0.000353	7.70546e-05	0.373098	0.000426886
FORC38_0481	Oxaloacetate decarboxylase beta chain	3.75	1.35667	0.361778	56.869	19.6953	0.346328	58.2036	19.4253	0.333747	-1.58317	0.00207631	1	0.00577686	0.000710349	1	0.00282622
FORC38_0482	Membrane protein associated with oxaloacetate decarboxylase	10.6467	4.65667	0.437383	73.2073	30.6857	0.419161	74.902	30.2784	0.40424	-1.30671	0.00537395	1	0.0132309	0.00298488	1	0.00962879
FORC38_0483	Outer membrane stress sensor protease DegS	46.47	104.943	2.2583	570.036	1261.79	2.21353	583.962	1245.38	2.13264	1.09264	0.00421511	1	0.0107025	0.0147198	1	0.036513
FORC38_0484	Outer membrane stress sensor protease DegQ, serine protease	177.713	160.573	0.903553	2882.17	2378.89	0.825383	2949.43	2361.1	0.800528	-0.320977	0.499573	1	0.597409	0.55812	1	0.683412
FORC38_0485	Putative cytochrome d ubiquinol oxidase subunit III (Cytochrome bd-I oxidase subunit III)	233.78	488.47	2.08944	771.857	1535.05	1.98877	792.808	1519.03	1.91601	0.938106	0.00166473	1	0.00479724	0.0316492	1	0.0695938
FORC38_0486	ATPase, AFG1 family	26.3133	155.347	5.90372	339.226	2017.66	5.94784	348.285	1988.86	5.71044	2.5136	2.98788e-07	0.00139743	2.26855e-06	1.36906e-06	0.006629	1.32052e-05
FORC38_0487	LSU ribosomal protein L13p (L13Ae)	493.817	10018.4	20.2876	1845.87	38045.1	20.611	1887.86	37415.1	19.8188	4.3088	1.10309e-13	5.15913e-10	2.94808e-12	4.95967e-08	0.000240147	7.08398e-07
FORC38_0488	SSU ribosomal protein S9p (S16e)	485.233	9406.32	19.3852	1578.99	31223.1	19.7741	1614.68	30705.6	19.0165	4.24918	5.0295e-13	2.3523e-09	1.19406e-11	7.85123e-08	0.000380157	1.06189e-06
FORC38_0489	Stringent starvation protein A	761.273	675.29	0.887053	4952.7	4252.09	0.85854	5078.44	4198.65	0.82676	-0.27446	0.486288	1	0.584728	0.632156	1	0.749853
FORC38_0490	ClpXP protease specificity-enhancing factor / Stringent starvation protein B	171.1	282.8	1.65283	801.835	1304.89	1.62738	821.499	1287.62	1.5674	0.648378	0.07187	1	0.123512	0.144078	1	0.240727
FORC38_0491	Transcriptional regulator NanR	104.667	140.38	1.34121	882.61	1118.37	1.26712	904.767	1106.85	1.22336	0.290845	0.144418	1	0.222772	0.481213	1	0.616248
FORC38_0492	N-acetylneuraminate lyase	48.51	31.6367	0.652168	474.05	285.023	0.60125	487.156	282.276	0.579437	-0.787277	0.162701	1	0.246264	0.108873	1	0.191906
FORC38_0493	Sialic acid transporter (permease) NanT	79.77	28.7533	0.360453	1413.71	460.405	0.325671	1451.24	456.76	0.314738	-1.66778	0.00151235	1	0.00439606	0.00099242	1	0.00374828
FORC38_0494	N-acetylmannosamine-6-phosphate 2-epimerase	83.6767	67.66	0.808589	596.076	440.907	0.739684	611.695	437.624	0.715429	-0.48312	0.359578	1	0.465569	0.30263	1	0.434946
FORC38_0495	N-acetylmannosamine kinase	138.537	45.51	0.328505	1341.27	397.425	0.296305	1373.33	395.208	0.287773	-1.797	0.000122608	0.573436	0.00048473	0.000177396	0.858953	0.000867629
FORC38_0496	Putative sugar isomerase involved in processing of exogenous sialic acid	227.5	98.9033	0.43474	966.008	378.755	0.392082	990.261	377.239	0.380949	-1.39233	0.00872898	1	0.0201906	0.00479435	1	0.0142593
FORC38_0497	Cytosine deaminase	57.7	166.06	2.87799	866.934	2506.17	2.89084	889.559	2467.34	2.77367	1.4718	0.00226457	1	0.00624126	0.00579142	1	0.0168675
FORC38_0498	cytosine permease	36.59	77.8533	2.12772	510.201	1076.55	2.11005	522.91	1060.71	2.02848	1.0204	0.0172864	1	0.0364512	0.0260208	1	0.059235
FORC38_0499	Putative uncharacterized protein YhcG	5.38333	7.51667	1.39628	68.4601	87.8131	1.28269	70.1938	87.0591	1.24027	0.310651	0.322904	1	0.42794	0.444376	1	0.580904
FORC38_0500	Glutamate synthase [NADPH] small chain	137.017	282.023	2.05831	2358.85	4527.59	1.9194	2411.06	4460.66	1.85008	0.887588	0.177596	1	0.264835	0.202418	1	0.317003
FORC38_0501	glutamate synthase	129.033	226.97	1.759	7551.4	12606.4	1.66941	7723.24	12417.8	1.60784	0.685125	0.259369	1	0.359748	0.334715	1	0.470416
FORC38_0502	hypothetical protein	126.527	356.133	2.81469	158.787	435.596	2.74328	162.538	429.489	2.64239	1.40184	0.024051	1	0.0485904	0.0123984	1	0.031814
FORC38_0503	putative Fe-S oxidoreductase	0	0	NA	0	0	NA	0	0	NA	#VALUE!	1	1	1	1	1	1
FORC38_0504	Predicted Fe-S oxidoreductase	6.27333	7.83667	1.2492	65.3751	76.5746	1.17131	66.9796	75.7434	1.13084	0.177397	0.517746	1	0.612417	0.6744	1	0.784397
FORC38_0505	Aerobic respiration control sensor protein arcB	66.84	86.62	1.29593	1946.44	2340.19	1.2023	1995.19	2315.6	1.16059	0.214858	0.405263	1	0.511359	0.663276	1	0.776307
FORC38_0506	Sigma cross-reacting protein 27A	221.837	160.62	0.724046	1497.24	992.952	0.663187	1532.54	983.631	0.641829	-0.63974	0.13923	1	0.216122	0.166312	1	0.270229
FORC38_0507	Monofunctional biosynthetic peptidoglycan transglycosylase	78.78	34.35	0.436024	605.845	247.28	0.408158	622.672	244.733	0.393036	-1.34727	0.00356272	1	0.00924687	0.00314744	1	0.010086
FORC38_0508	Putative uncharacterized protein YrbL	1423.69	78.1367	0.0548832	9093.63	452.234	0.0497309	9356.53	450.493	0.0481475	-4.3764	4.53573e-13	2.12136e-09	1.09915e-11	1.0629e-08	5.14655e-05	1.76857e-07
FORC38_0509	Phosphocarrier protein, nitrogen regulation associated	57.6	103.623	1.79902	95.8294	167.032	1.74302	98.061	165.317	1.68586	0.753486	0.0236332	1	0.0478496	0.0606328	1	0.119005
FORC38_0510	Hypothetical ATP-binding protein UPF0042, contains P-loop	176.403	334.86	1.89826	1660.17	2982.16	1.7963	1701.63	2951.24	1.73436	0.794406	0.00167844	1	0.00482783	0.109407	1	0.192705
FORC38_0511	PTS system nitrogen-specific IIA component, PtsN	455.247	704.4	1.54729	2077.77	3028.25	1.45746	2130.54	2998.06	1.40718	0.492808	0.0422429	1	0.0786506	0.335905	1	0.471299
FORC38_0512	Ribosome hibernation protein YhbH	1100.34	2124.95	1.93118	2059.28	3716.92	1.80496	2106.62	3682.85	1.74823	0.805892	0.0332469	1	0.0639637	0.148462	1	0.246436
FORC38_0513	RNA polymerase sigma-54 factor RpoN	362.3	543.623	1.50048	6192.41	8889.41	1.43553	6351.2	8789.26	1.38387	0.468711	0.0760244	1	0.129721	0.432043	1	0.57017
FORC38_0514	Lipopolysaccharide ABC transporter, ATP-binding protein LptB	326.28	378.86	1.16115	2505.7	2785.41	1.11163	2568.69	2756.06	1.07294	0.101576	0.617057	1	0.699537	0.846098	1	0.924415
FORC38_0515	LptA, protein essential for LPS transport across the periplasm	744.637	697.267	0.936385	4030.73	3616.63	0.897265	4128.32	3578.72	0.866871	-0.206111	0.627208	1	0.709249	0.714815	1	0.817655
FORC38_0516	Uncharacterized protein YrbK clustered with lipopolysaccharide transporters	363.167	512.337	1.41075	2077.56	2800.2	1.34783	2127.22	2770.59	1.30245	0.381227	0.254893	1	0.355569	0.465698	1	0.600669
FORC38_0517	3-deoxy-D-manno-octulosonate 8-phosphate phosphatase	301.01	479.287	1.59226	1682.64	2567.03	1.52559	1723.65	2539.3	1.47322	0.558969	0.0890901	1	0.148441	0.264041	1	0.390975
FORC38_0518	Arabinose 5-phosphate isomerase	85.28	195.387	2.29112	950.319	2088.74	2.19794	974.524	2065.35	2.11934	1.08362	0.000127031	0.594122	0.000498007	0.0176299	1	0.0425969
FORC38_0519	Inner membrane protein YrbG, predicted calcium/sodium:proton antiporter	46.6333	89.2333	1.91351	515.748	944.168	1.83068	528.504	933.356	1.76603	0.820512	0.00528942	1	0.0130616	0.0475823	1	0.0975436
FORC38_0520	Uncharacterized ABC transporter, ATP-binding protein YrbF	49.2967	157.523	3.19542	437.805	1354.01	3.09273	448.285	1337.98	2.98465	1.57756	4.90941e-05	0.229613	0.000214591	0.000489311	1	0.00208428
FORC38_0521	Uncharacterized ABC transporter, permease component YrbE	17.4433	50.03	2.86814	148.487	410.046	2.7615	151.93	404.76	2.66412	1.41366	0.000532274	1	0.00174662	0.0014309	1	0.00516275
FORC38_0522	Uncharacterized ABC transporter, periplasmic component YrbD	72.75	135.773	1.8663	398.013	692.03	1.73871	406.56	684.734	1.68421	0.752076	0.121139	1	0.192253	0.119573	1	0.20789
FORC38_0523	Uncharacterized ABC transporter, auxiliary component YrbC	1337.35	568.063	0.424767	8683.11	3396.39	0.391149	8894.63	3371.4	0.379038	-1.39959	5.45287e-05	0.255031	0.000235268	0.0206455	1	0.0489547
FORC38_0524	Uncharacterized protein YrbB	680.383	536.127	0.787977	1352.95	997.586	0.737339	1384.99	989.969	0.714783	-0.484423	0.258463	1	0.359023	0.287871	1	0.417803
FORC38_0525	BolA family transcriptional regulator	96.8867	377.587	3.8972	139.453	539.764	3.87057	142.765	532.683	3.73118	1.89963	6.13298e-05	0.28684	0.000261238	6.99492e-05	0.338694	0.000393373
FORC38_0526	UDP-N-acetylglucosamine 1-carboxyvinyltransferase	109.81	320.093	2.91497	1626.66	4643.22	2.85445	1666.35	4580.98	2.74911	1.45896	0.000183447	0.857981	0.000688588	0.0104835	1	0.0276628
FORC38_0527	Ner-like regulatory protein	41.6867	124.07	2.97625	77.3807	232.502	3.00465	79.2986	229.471	2.89376	1.53295	0.00124951	1	0.00369169	0.000998742	1	0.00376628
FORC38_0528	Octaprenyl diphosphate synthase	402.027	372.377	0.926249	5128.85	4543.14	0.885802	5261.28	4496.01	0.854546	-0.22677	0.529615	1	0.624561	0.692325	1	0.798532
FORC38_0529	LSU ribosomal protein L21p	505.81	3563.68	7.04548	1099.36	7939.46	7.22189	1125.59	7803.47	6.93281	2.79344	2.60883e-06	0.0122015	1.58874e-05	7.23009e-05	0.350081	0.000405186
FORC38_0530	LSU ribosomal protein L27p	449.82	3968.5	8.82243	658.927	5947.64	9.02624	673.922	5847.04	8.67614	3.11705	5.72149e-07	0.00267594	4.07918e-06	1.00225e-05	0.0485291	7.54729e-05
FORC38_0531	Permease of the drug/metabolite transporter (DMT) superfamily	49.8833	75.7333	1.51821	542.088	856.51	1.58002	555.823	840.938	1.51296	0.597374	0.323082	1	0.42794	0.294647	1	0.425874
FORC38_0532	GTP-binding protein Obg	697.887	195.167	0.279654	9438.49	2673.73	0.283279	9687.85	2630.36	0.271512	-1.88091	0.000703366	1	0.00220338	0.00479049	1	0.0142566
FORC38_0533	D-alanyl-D-alanine carboxypeptidase	23.93	65.65	2.74342	409.464	1085.21	2.65033	419.712	1072.74	2.55589	1.35382	0.000107978	0.505014	0.000432745	0.00171104	1	0.0060035
FORC38_0534	Transcription elongation factor GreA	379.257	710.93	1.87454	1648.85	3004.49	1.82217	1689.88	2967.17	1.75584	0.812165	0.00727115	1	0.0172363	0.10697	1	0.189354
FORC38_0535	RNA binding protein	455.617	1607.38	3.52791	1108.3	3964.87	3.57744	1137.22	3908.83	3.43718	1.78122	3.39608e-05	0.158835	0.00015481	0.00158505	1	0.00561846
FORC38_0536	Ribosomal RNA large subunit methyltransferase E	1256.47	1229.65	0.978657	7957.41	7271.42	0.913792	8160.22	7211.26	0.883708	-0.178358	0.6334	1	0.714006	0.764609	1	0.855415
FORC38_0537	Cell division protein FtsH	1420.81	1111.59	0.782363	33638.8	24933.9	0.741224	34472.1	24691.5	0.716275	-0.481415	0.159748	1	0.242842	0.442061	1	0.578503
FORC38_0538	Dihydropteroate synthase	96.3167	85.7267	0.89005	895.465	741.748	0.828338	918.094	734.594	0.80013	-0.321694	0.329374	1	0.434673	0.432573	1	0.570666
FORC38_0539	Phosphoglucosamine mutase	81.6833	180.223	2.20637	1286.68	2641.4	2.05289	1319.15	2615.92	1.98304	0.987712	0.000622375	1	0.00198404	0.0415467	1	0.0871616
FORC38_0540	Preprotein translocase subunit SecG	178.273	1169.58	6.56058	441.131	2932.83	6.64842	451.618	2883.76	6.38541	2.67478	8.27308e-06	0.0386932	4.45261e-05	1.25976e-05	0.0609975	9.21412e-05
FORC38_0541	Argininosuccinate synthase	15.6	492.603	31.5771	247.721	7041.18	28.4238	254.227	6993.46	27.5088	4.78182	3.5227e-24	1.64757e-20	4.45288e-22	1.14566e-11	5.54729e-08	4.33382e-10
FORC38_0542	clustered with transcription termination protein NusA	254.667	1125.92	4.42114	938.135	4243.83	4.52368	960.339	4174.06	4.34644	2.11983	0.000628442	1	0.00200083	0.00127117	1	0.00465229
FORC38_0543	Transcription termination protein NusA	222.087	750.253	3.3782	4025.98	13611.7	3.38097	4123.06	13397.9	3.24951	1.70022	0.00112237	1	0.00335421	0.0114999	1	0.0299208
FORC38_0544	Translation initiation factor 2	355.407	987.29	2.77792	12048	32826.8	2.72467	12333.5	32336.8	2.62187	1.3906	0.00279698	1	0.00749654	0.0379533	1	0.0809559
FORC38_0545	Ribosome-binding factor A	205.29	526.797	2.56611	690.494	1757.57	2.54539	707.963	1732.59	2.44729	1.29118	0.00131796	1	0.00387925	0.00600248	1	0.017362
FORC38_0546	tRNA pseudouridine synthase B	102.663	458.4	4.46508	1087.45	4803.04	4.4168	1114.83	4733.6	4.24602	2.08611	9.29624e-07	0.00434785	6.31038e-06	0.000364217	1	0.00162989
FORC38_0547	SSU ribosomal protein S15p (S13e)	1242.23	7122.12	5.73333	2009.13	11649.8	5.79842	2054.67	11471	5.58289	2.48101	2.26128e-06	0.010576	1.3971e-05	0.000290089	1	0.00132261
FORC38_0548	Polyribonucleotide nucleotidyltransferase	639.75	1760.81	2.75234	17086.3	45259.4	2.64887	17528.3	44687.3	2.54943	1.35018	1.87664e-05	0.0877702	9.19542e-05	0.0343689	1	0.0746251
FORC38_0549	Lipoprotein nlpI precursor	3240.9	2160.05	0.666495	31291.8	21141.6	0.675628	32194.6	20822.8	0.646779	-0.628654	0.281828	1	0.382393	0.354117	1	0.489615
FORC38_0550	DEAD-box ATP-dependent RNA helicase CshA	717.093	760.23	1.06015	16497	18786.6	1.13879	16965.8	18423.6	1.08593	0.118925	0.820937	1	0.865342	0.884728	1	0.954134
FORC38_0551	Tryptophan-specific transport protein	112.373	213.697	1.90167	1662.27	2894.5	1.7413	1695.84	2866.19	1.69013	0.757138	0.157496	1	0.240487	0.197297	1	0.310975
FORC38_0552	Luciferase-like monooxygenase	165.087	68.4533	0.414651	1881.13	701.942	0.373149	1927	698.764	0.362618	-1.46348	0.00501261	1	0.0124835	0.00469321	1	0.0140622
FORC38_0553	Putative protease	5.33333	8.49333	1.5925	51.4136	76.999	1.49764	52.7742	76.4591	1.4488	0.534854	0.177633	1	0.264835	0.218673	1	0.337418
FORC38_0554	Putative protease	2.78333	5.48	1.96886	31.4991	57.8299	1.83592	32.257	57.3366	1.77749	0.829844	0.0268116	1	0.0532022	0.0441435	1	0.0918334
FORC38_0555	Putative lipid carrier protein	132.94	195.793	1.47279	664.695	897.467	1.35019	681.16	889.032	1.30517	0.38424	0.316385	1	0.420738	0.39404	1	0.53146
FORC38_0556	Acetyltransferase	190.867	237.88	1.24632	899.829	1025.88	1.14008	921.843	1016.74	1.10294	0.141355	0.675427	1	0.748927	0.762948	1	0.854259
FORC38_0557	GIY-YIG nuclease superfamily protein	68.6667	118.953	1.73233	194.574	325.249	1.6716	199.67	321.556	1.61043	0.687447	0.0110573	1	0.0247677	0.0864065	1	0.158477
FORC38_0558	hypothetical protein	192.7	47.0433	0.244127	750.909	172.359	0.229534	770.316	171.206	0.222255	-2.16971	3.46424e-08	0.000162022	3.18942e-07	1.22515e-06	0.0059322	1.1936e-05
FORC38_0559	General stress protein 18	1775.49	255.31	0.143797	8713.84	1106.95	0.127034	8930.6	1107.75	0.124039	-3.01113	0.000109738	0.513246	0.000439423	0.000221606	1	0.0010582
FORC38_0560	Nucleoside-diphosphate-sugar epimerases	204.573	44.0967	0.215554	1319.87	262.846	0.199144	1352.17	261.324	0.193262	-2.37137	8.23897e-08	0.000385336	7.05744e-07	5.915e-07	0.00286404	6.25706e-06
FORC38_0561	21 kDa hemolysin precursor	227.76	384.443	1.68793	1280.95	2040.87	1.59325	1314.14	2020.22	1.5373	0.620395	0.0600967	1	0.106426	0.192833	1	0.304931
FORC38_0562	Phosphoheptose isomerase	94.5967	235.553	2.49008	553.9	1310.6	2.36612	568.183	1296.17	2.28126	1.18983	2.78957e-06	0.0130468	1.68564e-05	0.00443563	1	0.0134317
FORC38_0563	Predicted endonuclease distantly related to archaeal Holliday junction resolvase	74.1767	156.283	2.10691	242.892	501.417	2.06437	249.228	495.365	1.98759	0.991023	0.00205155	1	0.00571818	0.0171118	1	0.0415316
FORC38_0564	LppC putative lipoprotein	102.73	133.88	1.30322	2571.77	3250.83	1.26405	2640.74	3211.27	1.21605	0.282201	0.30734	1	0.410929	0.600476	1	0.72344
FORC38_0565	rRNA small subunit methyltransferase I	31.45	61.37	1.95135	298.809	571.508	1.91262	306.202	563.97	1.84182	0.881134	0.0151579	1	0.032505	0.0387082	1	0.0823124
FORC38_0566	Galactitol utilization operon repressor	46.7633	94.35	2.01761	385.481	730.578	1.89523	395.429	723.314	1.82919	0.871203	0.00783605	1	0.0184074	0.0386161	1	0.0821886
FORC38_0567	Galactitol-1-phosphate 5-dehydrogenase	14.8267	12.05	0.812725	175.903	133.756	0.760396	180.085	132.706	0.736912	-0.440435	0.352953	1	0.458672	0.308373	1	0.441556
FORC38_0568	PTS system, galactitol-specific IIC component	12.52	24.4067	1.94941	204.639	354.939	1.73446	209.537	353.226	1.68575	0.753387	0.130936	1	0.206236	0.123415	1	0.21304
FORC38_0569	PTS system, galactitol-specific IIB component	15.3467	45.5733	2.96959	27.8171	75.4865	2.71367	28.492	75.0526	2.63417	1.39735	0.0107173	1	0.0241217	0.00678511	1	0.0192802
FORC38_0570	PTS system, galactitol-specific IIA component	13.2633	20.7433	1.56396	55.6344	79.0663	1.42118	56.9565	78.4835	1.37796	0.462529	0.328349	1	0.433932	0.338929	1	0.474658
FORC38_0571	Tagatose-6-phosphate kinase GatZ	10.3233	12.46	1.20697	160.6	178.602	1.11209	164.85	177.016	1.0738	0.102724	0.682999	1	0.754817	0.808677	1	0.894997
FORC38_0572	Tagatose 1,6-bisphosphate aldolase	1.31333	2.19	1.66751	14.7217	23.0583	1.56628	15.0735	22.779	1.5112	0.595693	0.238167	1	0.336732	0.250411	1	0.374657
FORC38_0573	D-galactarate dehydratase	36.2467	20.6333	0.569248	685.258	344.911	0.503329	702.349	343.015	0.488383	-1.03391	0.104756	1	0.169707	0.0572429	1	0.113641
FORC38_0574	2-dehydro-3-deoxyglucarate aldolase	33.2933	20.1533	0.605326	275.818	149.591	0.542354	282.265	148.888	0.527478	-0.922818	0.0951237	1	0.156818	0.0585468	1	0.115763
FORC38_0575	2-hydroxy-3-oxopropionate reductase	28.6033	27.1533	0.949307	282.795	236.719	0.837068	289.429	236.099	0.815739	-0.293821	0.69344	1	0.764023	0.603665	1	0.726017
FORC38_0576	Glycerate kinase	10.5767	4.17333	0.394579	140.621	50.6476	0.360173	144.031	50.2471	0.348863	-1.51927	7.90999e-05	0.36995	0.000328845	0.000242283	1	0.00113897
FORC38_0577	hypothetical protein	1.24333	0.723333	0.581769	2.88758	1.64165	0.568522	2.9476	1.61876	0.549177	-0.864656	0.452732	1	0.555755	0.48315	1	0.617585
FORC38_0578	Threonine catabolic operon transcriptional activator TdcA	9.36667	17.3233	1.84947	97.4965	165.325	1.6957	100.153	163.621	1.63371	0.708152	0.163941	1	0.247579	0.14978	1	0.248028
FORC38_0579	Threonine dehydratase, catabolic	1.76667	3.24667	1.83774	19.7505	32.8957	1.66557	20.2279	32.7154	1.61734	0.693624	0.152944	1	0.234224	0.152811	1	0.25167
FORC38_0580	L-threonine transporter, anaerobically inducible	8.28	7.42333	0.896538	131.167	105.135	0.801541	134.205	104.453	0.778308	-0.361587	0.511279	1	0.606609	0.425784	1	0.563908
FORC38_0581	Acetate kinase	4.13667	3.07667	0.743755	58.1249	39.356	0.677094	59.4817	39.2171	0.659313	-0.600965	0.362744	1	0.468403	0.265495	1	0.39227
FORC38_0582	formate acetyltransferase	8.86667	9.93667	1.12068	251.065	255.176	1.01637	257.885	254.545	0.98705	-0.0188053	0.965812	1	0.97646	0.977071	1	1
FORC38_0583	L-serine dehydratase TdcG	9.18333	10.3033	1.12196	149.404	150.996	1.01066	152.837	150.142	0.982366	-0.0256678	0.972475	1	0.980441	0.959878	1	1
FORC38_0584	Serine transporter	6.82	7.23333	1.06061	117.306	116.019	0.989026	120.168	114.837	0.955638	-0.0654642	0.948653	1	0.963615	0.870674	1	0.942824
FORC38_0585	Inner membrane protein	31.4033	18.19	0.579238	484.615	260.626	0.537799	496.764	258.435	0.520237	-0.942758	0.00137201	1	0.00402314	0.0197292	1	0.0470586
FORC38_0586	Uncharacterized protein YhaL	510.86	297.913	0.58316	173.551	98.6883	0.568641	178.039	97.8362	0.549521	-0.863754	0.255893	1	0.356406	0.14875	1	0.246804
FORC38_0587	Pirin-like protein YhaK	34.0833	11.8433	0.347482	249.78	81.5142	0.326344	256.089	80.648	0.314922	-1.66694	5.25667e-07	0.00245854	3.78237e-06	4.14199e-05	0.200555	0.000255
FORC38_0588	LysR-family transcriptional regulator YhaJ	34.4033	36.0967	1.04922	343.668	332.975	0.968884	351.807	329.324	0.936091	-0.095279	0.909857	1	0.934532	0.827108	1	0.908749
FORC38_0589	Integral membrane protein	615.493	344.283	0.559362	1787.04	902.793	0.505189	1830.11	900.708	0.492162	-1.0228	0.0994128	1	0.162799	0.0688664	1	0.13206
FORC38_0590	Glutathione S-transferase, omega	850.81	144.4	0.169721	9479.15	1430.22	0.150881	9706.12	1427.03	0.147024	-2.76588	7.67304e-06	0.0358868	4.19729e-05	0.000128624	0.622796	0.000659044
FORC38_0591	Inner membrane protein YqjF	2.84	5.11667	1.80164	12.6387	21.6169	1.71037	12.9728	21.4452	1.65309	0.725164	0.113014	1	0.181264	0.138168	1	0.233024
FORC38_0592	Inner membrane protein YqjK	3192.46	1904.56	0.59658	6454	3446.49	0.534009	6608.84	3446.81	0.521545	-0.939137	0.214001	1	0.309106	0.203628	1	0.318259
FORC38_0593	Inner membrane protein YqjE	2579.75	1829.87	0.709321	8638.31	5430.36	0.628637	8848.44	5429.23	0.61358	-0.704676	0.351241	1	0.456955	0.34289	1	0.47794
FORC38_0594	Uncharacterized membrane protein YqjD	7790.28	3059.27	0.392703	16355.3	5742.03	0.351081	16749.5	5741.08	0.342762	-1.54472	0.0360734	1	0.0686672	0.0438141	1	0.0912464
FORC38_0595	Periplasmic protein YqjC	5768.84	2537.83	0.43992	17023.6	6666.66	0.391612	17436	6659.36	0.381931	-1.38862	0.046553	1	0.0856861	0.0619563	1	0.121114
FORC38_0596	Uncharacterized protein YqjB	194.16	214.073	1.10256	600.975	646.435	1.07564	617.948	639.549	1.03496	0.0495712	0.782003	1	0.834838	0.909475	1	0.974912
FORC38_0597	DedA family inner membrane protein YqjA	217.073	139.253	0.641504	1468.7	903.416	0.615111	1510.68	893.871	0.5917	-0.757063	0.0545167	1	0.0976541	0.0938786	1	0.169802
FORC38_0598	Sodium:dicarboxylate symporter	2364.94	888.413	0.375659	33710.5	11673.9	0.346298	34658	11580.3	0.33413	-1.58152	0.0314152	1	0.0610423	0.0410378	1	0.0862809
FORC38_0599	Integral membrane protein TerC	81.41	117.037	1.43762	879.702	1234.14	1.40291	904.039	1220.42	1.34997	0.432926	0.219122	1	0.315042	0.335126	1	0.470614
FORC38_0600	Possible oxidoreductase	260.193	303.36	1.1659	2893.57	3112.46	1.07565	2976.57	3083.77	1.03602	0.0510452	0.844222	1	0.88391	0.932991	1	0.992717
FORC38_0601	SanA protein	5.07	12.7133	2.50756	36.4674	91.6201	2.51238	37.416	90.3158	2.41383	1.27132	0.00640297	1	0.0154285	0.00579518	1	0.0168675
FORC38_0602	Predicted metal-dependent hydrolase	85.68	83.4833	0.974362	395.733	367.79	0.929389	405.988	364.102	0.896829	-0.157095	0.664619	1	0.739748	0.692731	1	0.79862
FORC38_0603	23S rRNA (guanine-N-2-) -methyltransferase rlmG	29.2867	124.543	4.25256	384.028	1703.83	4.43673	393.647	1674.22	4.2531	2.08851	0.00138872	1	0.00406602	0.000548718	1	0.00229438
FORC38_0604	2,4-dienoyl-CoA reductase [NADPH]	188.913	241.053	1.276	4709.87	5319.45	1.12943	4829.21	5292.99	1.09604	0.132295	0.755035	1	0.814414	0.839446	1	0.91922
FORC38_0605	Putrescine--2-oxoglutaric acid transaminase	7754.13	547.253	0.0705757	125062	7735.12	0.0618501	128652	7747.42	0.06022	-4.05361	6.09827e-05	0.285216	0.000260471	0.000153843	0.744907	0.000763224
FORC38_0606	hypothetical protein	3.19667	1.95667	0.612096	0.783333	0.628997	0.802974	0.815843	0.613903	0.752477	-0.410281	0.910554	1	0.934532	1	1	1
FORC38_0607	Aerotaxis sensor receptor protein	28.9	17.3233	0.599423	528.798	288.805	0.546155	541.708	286.22	0.528366	-0.920391	0.0234008	1	0.0474612	0.0319767	1	0.0702182
FORC38_0608	Methyl-accepting chemotaxis protein I (serine chemoreceptor protein)	60.7033	21.51	0.354346	1152.04	381.612	0.331248	1180.26	377.636	0.319961	-1.64403	2.6976e-06	0.0126167	1.63217e-05	0.000127594	0.617809	0.000654459
FORC38_0609	Transcriptional regulator, PadR family	121.24	83.8833	0.691878	806.788	524.902	0.650606	826.703	518.556	0.627257	-0.672871	0.168034	1	0.253024	0.138757	1	0.233772
FORC38_0610	iron-chelator utilization protein	258.803	29.9433	0.115699	2086.97	232.768	0.111534	2150.67	229.89	0.106893	-3.22577	3.17701e-09	1.48589e-05	3.58046e-08	8.34657e-09	4.04141e-05	1.43822e-07
FORC38_0611	G:T/U mismatch-specific uracil/thymine DNA-glycosylase	332.857	19.5433	0.058714	1594.36	83.9355	0.0526452	1633.6	83.2553	0.0509643	-4.29437	1.51276e-14	7.0752e-11	4.78054e-13	1.02259e-13	4.95138e-10	8.5103e-12
FORC38_0612	sigma D factor of RNA polymerase	1599.67	812.9	0.508168	35955.4	17285.8	0.480756	36857.2	17103.5	0.464048	-1.10765	0.000573793	1	0.00186622	0.0797703	1	0.148329
FORC38_0613	DNA primase	646.777	324.013	0.500966	13611.5	6849.78	0.503235	13965.3	6749.11	0.483277	-1.04908	0.0487754	1	0.0892149	0.108836	1	0.191906
FORC38_0614	SSU ribosomal protein S21p	510.173	4912.28	9.62865	465.043	4937.37	10.617	476.762	4847.07	10.1666	3.34577	1.35083e-06	0.00631782	8.83612e-06	5.4762e-06	0.0265158	4.38098e-05
FORC38_0615	TsaD/Kae1/Qri7 protein, required for threonylcarbamoyladenosine t(6)A37 formation in tRNA	50.7233	89.74	1.76921	580.477	1052.47	1.81311	595.359	1035.49	1.73926	0.798476	0.131936	1	0.207416	0.120021	1	0.208146
FORC38_0616	Acyl-phosphate:glycerol-3-phosphate O-acyltransferase PlsY	52.3933	161.197	3.07666	323.245	945.938	2.92638	331.335	935.372	2.82304	1.49725	6.2006e-08	0.000290002	5.46143e-07	0.000285912	1	0.00130726
FORC38_0617	Dihydroneopterin aldolase	4.49333	21.6933	4.82789	12.8114	60.1512	4.69514	13.1105	59.3	4.52309	2.17731	0.000174535	0.816301	0.000658839	4.2664e-05	0.206579	0.000261824
FORC38_0618	Undecaprenyl-diphosphatase	24.3867	54.8767	2.25027	217.47	471.097	2.16626	223.026	465.794	2.08852	1.06248	0.000139761	0.653662	0.000541111	0.00833796	1	0.0228868
FORC38_0619	tRNA nucleotidyltransferase	277.753	156.937	0.565022	3987.99	2119.38	0.531441	4097.34	2100.96	0.512762	-0.96364	0.0114316	1	0.0254598	0.0835248	1	0.154333
FORC38_0620	SH3 domain protein	237.297	397.007	1.67304	1459.94	2262.43	1.54967	1491.69	2237.63	1.50007	0.585028	0.368623	1	0.474161	0.3632	1	0.499125
FORC38_0621	Adenylate cyclase	53.87	113.883	2.11404	829.062	1672.67	2.01754	849.854	1654.44	1.94674	0.961058	0.00306384	1	0.00811391	0.0318093	1	0.069914
FORC38_0622	Glutamate-ammonia-ligase adenylyltransferase	37.0067	91.9567	2.48487	1336.43	3116.58	2.33202	1368.75	3083.84	2.25303	1.17187	0.000237839	1	0.000866334	0.0205977	1	0.0488653
FORC38_0623	ADP-heptose synthase / D-glycero-beta-D-manno-heptose 7-phosphate kinase	77.6	88.3	1.13789	1320.11	1455.59	1.10263	1353.18	1438.01	1.06269	0.0877205	0.68582	1	0.756861	0.846467	1	0.924564
FORC38_0624	hypothetical protein	231.233	116.03	0.501788	164.571	81.0041	0.492214	168.437	80.1702	0.475965	-1.07107	0.00387028	1	0.00994031	0.00765604	1	0.0212439
FORC38_0625	Inner membrane protein YqiK	11.0133	22.76	2.06659	225.241	441.24	1.95897	230.771	436.17	1.89006	0.918431	0.00244315	1	0.00666027	0.0246598	1	0.0567234
FORC38_0626	Putative inner membrane protein	6.95	7.77	1.11799	43.6172	45.8726	1.05171	44.6909	45.384	1.01551	0.0222026	0.85969	1	0.896893	0.97787	1	1
FORC38_0627	glycogen synthesis protein GlgS	238.913	154.2	0.645422	205.81	125.229	0.608472	210.827	123.914	0.587754	-0.766717	0.208335	1	0.302321	0.12915	1	0.220581
FORC38_0628	hypothetical protein	1936.19	578.243	0.29865	3870.44	1093.2	0.282448	3966.94	1083.97	0.27325	-1.87171	1.05919e-08	4.95382e-05	1.11322e-07	0.000457158	1	0.00196964
FORC38_0629	3,4-dihydroxy-2-butanone 4-phosphate synthase	1851.28	404.917	0.218723	12377.6	2664.47	0.215266	12684.1	2624.77	0.206933	-2.27276	6.02071e-06	0.0281589	3.39018e-05	0.000672306	1	0.00270599
FORC38_0630	Inner membrane thiol:disulfide oxidoreductase, DsbB-like	124.153	22.2833	0.179482	868.215	150.879	0.173781	891.121	149.177	0.167404	-2.57859	2.05051e-16	9.59024e-13	8.48694e-15	3.09013e-09	1.49624e-05	5.79939e-08
FORC38_0631	Periplasmic thiol:disulfide interchange protein, DsbA-like	5.37667	4.97	0.924365	37.6713	32.2379	0.855769	38.5746	31.9721	0.828837	-0.270839	0.596961	1	0.682137	0.550517	1	0.677237
FORC38_0632	Putative arylsulfate sulfotransferase	6.69667	6.21667	0.928323	146.095	125.493	0.85898	149.894	124.479	0.830451	-0.268034	0.494923	1	0.593071	0.499365	1	0.632137
FORC38_0633	hypothetical protein	8.61667	19.5767	2.27195	3.98733	9.22475	2.31352	4.10407	9.13113	2.22489	1.15374	0.0847428	1	0.141956	0.0726503	1	0.137572
FORC38_0634	Zinc transporter ZupT	130.637	111.653	0.854686	1077.59	879.405	0.816086	1107.39	870.041	0.78567	-0.348005	0.348821	1	0.454649	0.414295	1	0.55125
FORC38_0635	extradiol ring-cleavage dioxygenase, class III enzyme, subunit B	21.23	8.98	0.422986	191.903	76.2076	0.397114	196.758	75.417	0.383299	-1.38346	1.59109e-05	0.0744152	7.97954e-05	0.000450052	1	0.00194394
FORC38_0636	Similarity with glutathionylspermidine synthase	771.857	531.64	0.688781	10215.3	6721.53	0.657986	10520.4	6658.35	0.632901	-0.659949	0.19169	1	0.281751	0.300217	1	0.432635
FORC38_0637	protein ygiB	3182.21	899.707	0.28273	21672.7	5835.95	0.269277	22311.1	5782.47	0.259174	-1.94801	9.3646e-05	0.437982	0.000381518	0.0041634	1	0.0127187
FORC38_0638	Type I secretion outer membrane protein, TolC precursor	747.43	686.967	0.919105	13196.9	11093	0.840582	13505.1	11026	0.816437	-0.292586	0.561296	1	0.652219	0.645634	1	0.760808
FORC38_0639	ADP-ribose pyrophosphatase	47.04	93.6333	1.9905	305.305	570.467	1.86852	312.264	565.151	1.80985	0.855872	0.0169152	1	0.0357975	0.0440969	1	0.0917959
FORC38_0640	hypothetical protein	99.75	147	1.47368	363.861	512.882	1.40955	372.645	508.331	1.36411	0.447965	0.199992	1	0.292027	0.294485	1	0.425767
FORC38_0641	3',5'-cyclic-nucleotide phosphodiesterase	429.017	361.963	0.843705	3823.51	3069.68	0.802845	3928.31	3038.5	0.773489	-0.370547	0.37863	1	0.48384	0.513903	1	0.643872
FORC38_0642	Putative esterase	128.017	179.83	1.40474	725.868	1001.49	1.37972	745.923	989.299	1.32627	0.40738	0.271253	1	0.371602	0.363836	1	0.499346
FORC38_0643	Topoisomerase IV subunit B	87.9833	266.863	3.03311	2033.07	6091.32	2.99613	2086.37	6013.31	2.88219	1.52717	0.000336743	1	0.00117271	0.0118541	1	0.030694
FORC38_0644	hypothetical protein	523.817	579	1.10535	1146.29	1203.13	1.04959	1175.82	1192.84	1.01447	0.0207283	0.826807	1	0.869765	0.962782	1	1
FORC38_0645	Modulator of drug activity B	22.55	52.0967	2.31027	130.402	287.168	2.20217	133.558	284.164	2.12765	1.08926	0.000549232	1	0.00179257	0.00744219	1	0.0207098
FORC38_0646	Sensory histidine kinase QseC	17.2333	32.7	1.89749	275.627	485.974	1.76316	282.677	481.046	1.70175	0.767021	0.0111801	1	0.0250069	0.0632613	1	0.123097
FORC38_0647	Two-component system response regulator QseB	28.1167	29.51	1.04956	191.095	185.815	0.97237	195.868	183.881	0.9388	-0.0911098	0.909287	1	0.934532	0.82815	1	0.909068
FORC38_0648	Protein ygiW precursor	121.537	92.0133	0.757083	402.359	277.421	0.689486	410.776	274.557	0.668386	-0.581246	0.361483	1	0.46742	0.261041	1	0.387362
FORC38_0649	Uncharacterized protein ygiV	13.3833	26.89	2.00922	128.066	244.214	1.90694	131.265	241.561	1.84025	0.879903	0.00156075	1	0.00453394	0.0244329	1	0.0563085
FORC38_0650	Topoisomerase IV subunit A	50.43	129.847	2.57479	1416.05	3577.71	2.52654	1451.42	3528.03	2.43075	1.2814	0.00100404	1	0.00303352	0.0181007	1	0.0436689
FORC38_0651	1-acyl-sn-glycerol-3-phosphate acyltransferase	36.68	104.84	2.85823	287.236	809.051	2.81668	294.518	797.966	2.70939	1.43797	0.000239806	1	0.00087282	0.001207	1	0.00444433
FORC38_0652	Putative cell division protein precursor	41.1133	87.8733	2.13734	690.616	1445.78	2.09347	708.136	1426.21	2.01404	1.01009	0.00574398	1	0.013992	0.0238063	1	0.055206
FORC38_0653	TRAP-type C4-dicarboxylate transport system, large permease component	9.19333	13.07	1.42168	141.821	200.442	1.41334	145.328	197.442	1.3586	0.442116	0.294746	1	0.396356	0.329071	1	0.464131
FORC38_0654	TRAP-type C4-dicarboxylate transport system, small permease component	3.00667	3.18667	1.05987	13.3155	13.3301	1.0011	13.6333	13.1698	0.966002	-0.049902	0.96921	1	0.978414	1	1	1
FORC38_0655	TRAP-type C4-dicarboxylate transport system, periplasmic component	4.29333	5.71667	1.33152	47.8737	57.232	1.19548	49.031	56.7215	1.15685	0.210201	0.646403	1	0.723531	0.676608	1	0.786479
FORC38_0656	Probable Fe-S oxidoreductase family 2	17.7033	97.5133	5.50819	476.441	2683.86	5.63314	488.109	2639.04	5.40665	2.43474	2.73837e-05	0.128073	0.000128976	3.88815e-05	0.188264	0.000243775
FORC38_0657	hypothetical protein	1.69	8.58333	5.0789	1.1054	6.3652	5.75826	1.14353	6.25545	5.4703	2.45162	0.0472166	1	0.0867368	0.0277944	1	0.0624792
FORC38_0658	hypothetical protein	41.88	58.9333	1.4072	171.723	224.269	1.30599	175.865	222.197	1.26345	0.337368	0.264418	1	0.365127	0.40715	1	0.54364
FORC38_0659	Sodium:sulfate symporter transmembrane region	10.6167	7.56333	0.712402	184.409	119.39	0.64742	189.207	118.882	0.628315	-0.670439	0.199494	1	0.291664	0.147099	1	0.244593
FORC38_0660	Methylglyoxal reductase, acetol producing / 2,5-diketo-D-gluconate reductase A	1366.32	180.61	0.132188	12324.3	1442.6	0.117053	12627.7	1442.68	0.114247	-3.12978	1.35896e-05	0.0635586	6.96151e-05	8.50495e-05	0.41181	0.000462188
FORC38_0661	NADPH-dependent broad range aldehyde dehydrogenase YqhD	37.7633	52.8333	1.39906	513.269	670.525	1.30638	525.37	663.742	1.26338	0.337287	0.223932	1	0.320383	0.412352	1	0.549273
FORC38_0662	putative AraC-family trancriptional regulatory protein	10.1433	16.7867	1.65495	101.856	159.202	1.56301	104.286	157.566	1.51089	0.595401	0.0534302	1	0.0962238	0.130473	1	0.222369
FORC38_0663	DedA family inner membrane protein YghB	142.167	141.373	0.99442	951.28	938.956	0.987045	978.745	927.242	0.947379	-0.0779864	0.967067	1	0.976902	0.868108	1	0.940774
FORC38_0664	Cystathionine beta-lyase	64.9433	303.953	4.68029	896.456	3995.75	4.45728	918.915	3952.59	4.30137	2.1048	1.55873e-17	7.2902e-14	8.19124e-16	4.73303e-05	0.229173	0.000285752
FORC38_0665	MotA/TolQ/ExbB proton channel family protein	1409.16	125.457	0.0890294	10741.1	912.715	0.084974	11058.7	901.726	0.0815397	-3.61635	2.50364e-09	1.17095e-05	2.90559e-08	1.12611e-06	0.00545262	1.10826e-05
FORC38_0666	Biopolymer transport protein ExbD/TolR	935.813	103.077	0.110147	3363.8	360.122	0.107058	3462.92	355.63	0.102697	-3.28354	6.71386e-08	0.000314007	5.86929e-07	2.66019e-07	0.00128807	3.07414e-06
FORC38_0667	hypothetical protein	689.02	214.807	0.311757	6702.53	1853	0.276463	6878.37	1855.09	0.269699	-1.89058	0.0169237	1	0.0357992	0.0153439	1	0.0377899
FORC38_0668	putative cytoplasmic protein	26.9233	64.9333	2.41179	92.4844	217.988	2.35703	94.75	215.283	2.27212	1.18404	0.0100473	1	0.0228445	0.00961566	1	0.0257374
FORC38_0669	hypothetical protein	10.2667	39.2433	3.8224	36.701	134.419	3.66255	37.5486	132.828	3.5375	1.82273	0.010684	1	0.0240584	0.00319312	1	0.0101919
FORC38_0670	Putative ATP-dependent RNA helicase-like protein	38.2367	31.5833	0.825996	184.058	142.577	0.774633	188.261	141.061	0.749284	-0.416415	0.486281	1	0.584728	0.386478	1	0.523594
FORC38_0671	Putative membrane protein	16.1633	43.4267	2.68674	75.1548	189.215	2.51767	76.967	187.096	2.43086	1.28147	0.00232297	1	0.00637216	0.00335827	1	0.010621
FORC38_0672	Methyl-accepting chemotaxis protein I (serine chemoreceptor protein)	19.6167	21.7133	1.10688	387.832	416.163	1.07305	397.875	410.983	1.03294	0.0467625	0.762966	1	0.820698	0.911516	1	0.976019
FORC38_0673	hypothetical protein	3.44333	4.27333	1.24105	6.24642	8.19963	1.31269	6.44031	8.0778	1.25426	0.326833	0.612304	1	0.696492	0.681016	1	0.789248
FORC38_0674	hypothetical protein	7.43667	36.5533	4.91528	4.24545	20.6596	4.86629	4.33858	20.4269	4.7082	2.23518	0.000379702	1	0.0012972	7.39573e-05	0.358101	0.000411611
FORC38_0675	hydrogenase 2 small subunit	56	45.9333	0.820238	712.369	547.631	0.768745	732.896	542.369	0.740035	-0.434335	0.356681	1	0.46236	0.32737	1	0.462405
FORC38_0676	Fe-S-cluster-containing hydrogenase components 1	10.9333	12.8933	1.17927	120.336	131.011	1.08871	123.693	129.864	1.04989	0.0702422	0.789421	1	0.840838	0.881839	1	0.95182
FORC38_0677	Ni/Fe-hydrogenase 2 B-type cytochrome subunit	4.39	10.7067	2.43888	60.1947	134.405	2.23284	61.746	133.173	2.15678	1.10888	0.00550904	1	0.0135254	0.00977858	1	0.0261302
FORC38_0678	Uptake hydrogenase large subunit	31.95	50.84	1.59124	658.562	970.97	1.47438	675.309	963.116	1.42619	0.512163	0.0555493	1	0.0993134	0.215803	1	0.333521
FORC38_0679	Hydrogenase maturation protease	37.0467	60.9967	1.64648	169.748	262.511	1.54648	174.129	260.261	1.49465	0.579804	0.0250161	1	0.0501575	0.143826	1	0.240629
FORC38_0680	Hydrogenase-2 operon protein hybE	17.7133	42.4333	2.39556	79.8108	181.938	2.27962	81.8284	180.359	2.20412	1.1402	0.000614198	1	0.0019635	0.00473389	1	0.0141229
FORC38_0681	hydrogenase nickel incorporation protein HybF	13.11	31.41	2.39588	33.8827	77.7094	2.29348	34.6543	76.9494	2.22049	1.15088	0.00405643	1	0.0103502	0.00688	1	0.0194774
FORC38_0682	hydrogenase metallocenter assembly protein HybG	12.6633	58.4433	4.61516	17.0401	75.0608	4.40495	17.4605	74.6469	4.2752	2.09599	0.000149172	0.69768	0.000574222	6.22235e-05	0.301286	0.000357822
FORC38_0683	Possible ABC-transport protein, periplasmic-binding component	4.11667	3.01	0.731174	50.2056	33.8696	0.674619	51.2814	33.526	0.653765	-0.613156	0.245679	1	0.344333	0.184576	1	0.294082
FORC38_0684	Molybdenum-binding periplasmic protein	8.24333	8.69	1.05419	61.941	62.0968	1.00251	63.4196	61.4658	0.969193	-0.0451447	0.989714	1	0.993751	0.923294	1	0.984711
FORC38_0685	Uncharacterized GST-like protein yghU associated with glutathionylspermidine synthetase/amidase	380.4	324.687	0.85354	3626.49	2787.94	0.768771	3715.25	2777.07	0.747477	-0.419898	0.458566	1	0.561003	0.486405	1	0.620272
FORC38_0686	Glutathionylspermidine synthase / Glutathionylspermidine amidohydrolase	65.8	123.157	1.87168	1502.31	2587.56	1.72239	1537.84	2564.96	1.66789	0.738026	0.0140285	1	0.0304603	0.131075	1	0.223081
FORC38_0687	Putative methyl-accepting chemotaxis protein	5.80333	31.56	5.43825	71.6461	356.542	4.97644	73.3392	353.506	4.82014	2.26908	0.000182071	0.851546	0.000686177	4.3293e-05	0.209625	0.000265012
FORC38_0688	Uronate isomerase	41.3333	25.3733	0.613871	683.664	388.296	0.567964	702.868	384.94	0.54767	-0.868621	0.105872	1	0.171218	0.0728814	1	0.137902
FORC38_0689	D-mannonate oxidoreductase	37.3633	22.8833	0.612454	643.218	359.606	0.559073	662.253	356.678	0.538584	-0.892758	0.232656	1	0.33051	0.139066	1	0.234131
FORC38_0690	Mannonate dehydratase	119.42	49.3467	0.413219	1607.77	606.022	0.376933	1656.18	600.689	0.362695	-1.46317	0.0538815	1	0.09685	0.0228191	1	0.053274
FORC38_0691	Hexuronate transporter	87.81	28.95	0.329689	1330.51	395.978	0.297614	1368.65	392.558	0.286821	-1.80178	0.00783122	1	0.0184053	0.00230353	1	0.00774123
FORC38_0692	Possible hydrolase	1108.76	4.5	0.0040586	10533	38.5405	0.00365903	10844.3	38.3014	0.00353195	-8.14532	9.82482e-28	4.59507e-24	1.70188e-25	5.87333e-16	2.84387e-12	8.36432e-14
FORC38_0693	Polysaccharide deacetylase	1955.85	12.29	0.00628371	15658	88.8063	0.00567161	16106.1	88.4462	0.00549146	-7.50859	1.43192e-29	6.69709e-26	3.04413e-27	1.74563e-15	8.45234e-12	2.2243e-13
FORC38_0694	hypothetical protein	0	0	NA	0	0	NA	0	0	NA	#VALUE!	1	1	1	1	1	1
FORC38_0695	Putative cytoplasmic protein	58.5633	13.98	0.238716	255.804	57.7221	0.22565	263.855	57.2001	0.216786	-2.20566	0.000254856	1	0.000921145	4.08636e-05	0.197862	0.00025302
FORC38_0696	putative lysozyme	9.69	12.18	1.25697	8.07122	9.98791	1.23747	8.3065	9.89687	1.19146	0.252731	0.614996	1	0.697632	0.767378	1	0.8573
FORC38_0697	Aldehyde dehydrogenase	0	0	NA	0	0	NA	0	0	NA	#VALUE!	1	1	1	1	1	1
FORC38_0698	Aldehyde dehydrogenase	9.27333	11.96	1.28972	164.284	201.85	1.22866	168.504	199.361	1.18312	0.242598	0.393373	1	0.498727	0.549862	1	0.676603
FORC38_0699	hypothetical protein	9.81333	7.19	0.732677	152.008	102.314	0.673084	155.476	101.243	0.651179	-0.618874	0.179154	1	0.266678	0.144182	1	0.240818
FORC38_0700	hypothetical protein	17.43	27.1867	1.55976	52.161	78.4665	1.50431	53.4596	77.6828	1.45311	0.539145	0.0844818	1	0.14157	0.174511	1	0.280538
FORC38_0701	Unknown, probable amino acid transporter	8.17667	7.76667	0.949857	147.097	133.754	0.90929	150.743	132.162	0.876736	-0.189786	0.663177	1	0.73867	0.623566	1	0.743123
FORC38_0702	putative cytoplasmic protein	14.96	12.0833	0.807709	81.0539	62.1024	0.766186	83.2427	61.4003	0.737607	-0.439076	0.317715	1	0.422026	0.290828	1	0.421236
FORC38_0703	helix-turn-helix transcriptional regulator	11.0633	56.1867	5.07864	88.0247	396.33	4.50249	90.1018	393.38	4.36595	2.1263	0.0013198	1	0.00388219	0.000369909	1	0.00164926
FORC38_0704	Putative arylsulfatase regulator	10.5867	5.19333	0.490554	147.091	66.1242	0.449547	150.52	65.5627	0.435576	-1.199	0.00293617	1	0.00782032	0.00392103	1	0.0121391
FORC38_0705	Arylsulfatase	26.8467	22.7133	0.846039	568.736	454.063	0.798372	583.133	448.889	0.769789	-0.377465	0.268113	1	0.368163	0.353714	1	0.489198
FORC38_0706	LysR family transcriptional regulator	7.36333	20.6933	2.81032	71.6639	194.295	2.7112	73.5095	191.983	2.61168	1.38498	0.000324854	1	0.00113808	0.0010214	1	0.00383977
FORC38_0707	Hydroxymethylglutaryl-CoA lyase	29.7233	14.6567	0.493103	271.5	124.554	0.458761	278.886	123.558	0.443042	-1.17449	0.0021858	1	0.00605269	0.00550142	1	0.016154
FORC38_0708	Acyl dehydratase	34.47	17.7533	0.515037	171.53	84.3698	0.491867	176.197	83.6218	0.474592	-1.07524	0.00642683	1	0.01547	0.00948096	1	0.0254617
FORC38_0709	4-hydroxybutyrate:acetyl-CoA CoA transferase	24.9467	16.38	0.656601	389.158	239.938	0.616558	399.343	237.558	0.594871	-0.749351	0.00645844	1	0.0155381	0.0585751	1	0.115764
FORC38_0710	Biphenyl-2,3-Diol 1,2-Dioxygenase Iii-Related Protein	15.0667	11.08	0.735398	46.1647	33.1587	0.718271	47.405	32.7959	0.691824	-0.531523	0.228674	1	0.32597	0.201158	1	0.315695
FORC38_0711	hypothetical protein	394.613	85.14	0.215756	756.712	159.324	0.210548	776.602	157.653	0.203003	-2.30043	2.47733e-17	1.15865e-13	1.24586e-15	3.32424e-08	0.00016096	4.89239e-07
FORC38_0712	Acetyltransferase	198.707	79.4	0.399584	907.734	345.529	0.380651	930.935	342.125	0.367507	-1.44416	1.82246e-05	0.0852364	8.96553e-05	0.000619511	1	0.00252924
FORC38_0713	DNA-cytosine methyltransferase	46.9767	107.43	2.28688	588.122	1291.14	2.19536	602.761	1276.21	2.11728	1.08221	0.00193041	1	0.00541928	0.0136294	1	0.0343537
FORC38_0714	hypothetical protein	10.03	44.9933	4.48588	352.966	1481.81	4.19815	361.329	1467.35	4.06099	2.02183	3.43923e-07	0.00160853	2.56953e-06	1.26402e-05	0.0612039	9.22767e-05
FORC38_0715	hypothetical protein	28.4367	70.9	2.49326	997.606	2292.39	2.29789	1022.42	2274.48	2.2246	1.15355	9.6741e-05	0.452457	0.000391866	0.0139203	1	0.0349053
FORC38_0716	Helicase, C-terminal:DEAD/DEAH box helicase, N-terminal	26.3867	50.23	1.90361	2036.37	3578.45	1.75727	2087.18	3549.68	1.7007	0.766132	0.00519679	1	0.0128801	0.151742	1	0.250336
FORC38_0717	hypothetical protein	91.6733	91.5633	0.9988	1223.09	1132.87	0.926236	1253.29	1123.04	0.896073	-0.158311	0.699139	1	0.768298	0.713325	1	0.816144
FORC38_0718	hypothetical protein	4.92	10.9933	2.23442	20.6795	43.8368	2.11982	21.1633	43.342	2.04798	1.0342	0.0153265	1	0.0328365	0.0168945	1	0.0411484
FORC38_0719	transcriptional regulatory protein	8.13	4.82667	0.593686	8.00162	4.86186	0.60761	8.22627	4.80468	0.584066	-0.775796	0.313226	1	0.417162	0.247728	1	0.371476
FORC38_0720	hypothetical protein	0.966667	0.34	0.351724	2.26475	0.943493	0.4166	2.32329	0.920857	0.396358	-1.33512	0.478125	1	0.577832	0.402708	1	0.539611
FORC38_0721	hypothetical protein	6.38667	4.34333	0.680063	18.333	11.8182	0.644641	18.8136	11.7031	0.622052	-0.684892	0.187511	1	0.276915	0.149605	1	0.247908
FORC38_0722	Mobile element protein	7.22667	14.1633	1.95987	107.289	208.465	1.94302	110.031	205.397	1.86672	0.900508	0.0497622	1	0.0908422	0.048936	1	0.0997676
FORC38_0723	Putative inner membrane protein YqgA	9.95667	21.43	2.15233	73.8143	152.104	2.06063	75.8012	150.434	1.98459	0.98884	0.00300118	1	0.00796173	0.0141942	1	0.0354452
FORC38_0724	Ornithine decarboxylase	32.6733	101.917	3.11926	861.324	2631.43	3.0551	882.433	2596.95	2.94294	1.55726	7.43777e-05	0.347865	0.000311986	0.00198443	1	0.00680977
FORC38_0725	Nucleoside permease NupG	85.9667	129.107	1.50182	1257.65	1742.77	1.38573	1290.57	1727.22	1.33834	0.420446	0.20948	1	0.303701	0.373424	1	0.509904
FORC38_0726	lytic murein transglycosylase C	17.25	66.0133	3.82686	216.639	793.1	3.66094	221.605	784.562	3.54036	1.8239	1.29403e-05	0.0605219	6.67275e-05	6.17279e-05	0.298887	0.000355817
FORC38_0727	Probable Fe(2+)-trafficking protein YggX	173.743	198.083	1.14009	295.514	322.336	1.09076	302.22	319.14	1.05599	0.0785916	0.732415	1	0.795519	0.856645	1	0.931964
FORC38_0728	A/G-specific adenine glycosylase	23.62	58.9533	2.49591	286.465	697.205	2.43382	293.038	687.633	2.34657	1.23055	0.00531991	1	0.013123	0.00738398	1	0.0206022
FORC38_0729	tRNA (guanine46-N7-)-methyltransferase	189.23	99.3133	0.524829	1442.2	708.917	0.491552	1477.32	701.26	0.474685	-1.07496	0.00094685	1	0.00288121	0.0121372	1	0.031293
FORC38_0730	uncharacterized protein YggL	199.973	222.86	1.11445	481.811	493.064	1.02336	492.547	488.298	0.991373	-0.0125005	0.950199	1	0.964637	0.979685	1	1
FORC38_0731	Uncharacterized protein YggN	958.913	337.763	0.352236	7197.4	2320.68	0.322433	7376.27	2296.48	0.311333	-1.68347	0.0142339	1	0.0308633	0.0181703	1	0.0437933
FORC38_0732	hypothetical protein	0	11.3433	Inf	0	2.5326	Inf	0	2.52025	Inf	#VALUE!	0.0338591	1	0.064928	0.013764	1	0.0346209
FORC38_0733	L-asparaginase	78.54	145.733	1.85553	929.926	1548.6	1.6653	952.477	1536.5	1.61317	0.689895	0.27513	1	0.375156	0.249264	1	0.373202
FORC38_0734	Putative alpha helix chain	3.33333	7.78667	2.336	38.0606	82.9141	2.17848	39.1207	82.0926	2.09844	1.06932	0.029047	1	0.0570091	0.0253366	1	0.0580871
FORC38_0735	Radical SAM family enzyme, similar to coproporphyrinogen III oxidase, oxygen-independent, clustered with nucleoside-triphosphatase RdgB	24.5333	116.1	4.73234	321.63	1509.97	4.69474	329.891	1489.45	4.51498	2.17472	4.29296e-07	0.00200782	3.15199e-06	5.25283e-06	0.0254342	4.23198e-05
FORC38_0736	Nucleoside 5-triphosphatase RdgB (dHAPTP, dITP, XTP-specific)	57.91	119.437	2.06245	340.212	687.906	2.02199	349.036	679.051	1.9455	0.960142	0.00510435	1	0.0126715	0.0241291	1	0.0557675
FORC38_0737	YggU family protein	48.2867	144.29	2.9882	91.2967	271.315	2.9718	93.5805	267.69	2.86053	1.51628	5.55815e-05	0.259955	0.000239369	0.00034535	1	0.00155408
FORC38_0738	Integral membrane protein YggT, involved in response to extracytoplasmic stress (osmotic shock)	31.49	115.257	3.6601	175.949	627.939	3.56888	180.09	619.426	3.43954	1.78222	1.0669e-05	0.0498991	5.59407e-05	6.78821e-05	0.328685	0.000383938
FORC38_0739	YggS family pyridoxal phosphate enzyme	57.8067	114.487	1.98051	426.059	829.874	1.94779	436.938	818.413	1.87306	0.905399	0.0141824	1	0.0307657	0.0370033	1	0.0793841
FORC38_0740	Twitching motility protein PilT	8.21333	6.16667	0.750812	90.5228	63.629	0.702906	92.8221	62.9155	0.677807	-0.561053	0.191408	1	0.281514	0.17514	1	0.281457
FORC38_0741	Transcriptional regulator, IclR family	14.7533	20.0133	1.35653	104.778	143.893	1.37331	107.711	141.703	1.31558	0.3957	0.392707	1	0.498153	0.409696	1	0.546487
FORC38_0742	Putative Holliday junction resolvase YggF	99.2633	249.597	2.51449	350.928	880.831	2.51	360.501	869.734	2.41257	1.27057	0.0020582	1	0.0057333	0.00498796	1	0.0147807
FORC38_0743	protein YqgE	183.84	294.243	1.60054	1003.2	1574.85	1.56982	1031.86	1556.12	1.50808	0.59271	0.10145	1	0.165325	0.201413	1	0.315777
FORC38_0744	Glutathione synthetase	148.483	188.047	1.26645	1574.41	1883.54	1.19635	1613.9	1864.18	1.15508	0.207991	0.265081	1	0.365768	0.651167	1	0.765093
FORC38_0745	Ribosomal RNA small subunit methyltransferase E	73.4933	62.71	0.853275	613.701	508.715	0.82893	628.831	502.248	0.798701	-0.324272	0.477748	1	0.57767	0.447786	1	0.583314
FORC38_0746	deoxyribonuclease I	4.39667	20.5333	4.6702	32.4958	155.568	4.78732	33.356	152.998	4.58684	2.1975	0.000140092	0.655209	0.000541943	3.58415e-05	0.173545	0.000228048
FORC38_0747	SprT family protein	16.76	53.06	3.16587	77.0503	233.07	3.0249	79.0951	231.053	2.9212	1.54656	8.96782e-06	0.0419425	4.77705e-05	0.0002066	1	0.000993403
FORC38_0748	Arabinose-proton symporter	350.003	2184.12	6.24027	5738.52	31453.6	5.48114	5889.1	31449.2	5.34024	2.4169	0.00359954	1	0.00932689	0.00588111	1	0.0170517
FORC38_0749	hypothetical protein	1.57333	21.7867	13.8475	0.644143	8.2771	12.8498	0.65537	8.19411	12.503	3.64421	0.00177002	1	0.00505395	0.000110287	0.534008	0.000578557
FORC38_0750	S-adenosylmethionine synthetase	17.7467	669.05	37.7	238.292	9184.62	38.5436	244.265	9034.68	36.9872	5.20895	1.27182e-17	5.94832e-14	6.83715e-16	5.31977e-11	2.57583e-07	1.70585e-09
FORC38_0751	hypothetical protein	0	3.97	Inf	0	1.45494	Inf	0	1.44757	Inf	#VALUE!	0.0700018	1	0.120856	0.139571	1	0.234797
FORC38_0752	Biosynthetic arginine decarboxylase	216	333.303	1.54307	5013.75	7160.18	1.42811	5136.93	7098.91	1.38194	0.46669	0.108826	1	0.175571	0.430132	1	0.568422
FORC38_0753	Putative outer membrane lipoprotein	4.84667	8.88	1.83219	37.6815	66.9298	1.7762	38.6041	66.1411	1.71332	0.776791	0.0465506	1	0.0856861	0.0696467	1	0.133134
FORC38_0754	Hexuronate utilization operon transcriptional repressor ExuR	118.813	224.373	1.88845	955.547	1698.41	1.77742	979.233	1680.07	1.7157	0.778801	0.016068	1	0.034237	0.0831963	1	0.153931
FORC38_0755	mandelate racemase	0	0	NA	0	0.314497	Inf	0	0.306953	Inf	#VALUE!	0.510374	1	0.605927	1	1	1
FORC38_0756	D-mannonate oxidoreductase	2.10333	2.43	1.15531	36.7132	40.1807	1.09445	37.7318	39.7295	1.05294	0.0744277	0.758665	1	0.817387	0.902925	1	0.969823
FORC38_0757	Sorbitol dehydrogenase	25.9533	11.87	0.457359	298.517	126.33	0.423193	305.991	125.41	0.40985	-1.28683	0.000425072	1	0.00142718	0.0020992	1	0.00714791
FORC38_0758	(R)-2-hydroxyacid dehydrogenase, similar to L-sulfolactate dehydrogenase	7.74333	5.81667	0.751184	87.9576	62.3715	0.709109	90.1748	61.7856	0.685176	-0.545454	0.152324	1	0.233503	0.17224	1	0.277533
FORC38_0759	Toxin-antitoxin biofilm protein TabA	2.57	3.30667	1.28664	10.8072	13.5854	1.25707	11.1749	13.4577	1.20428	0.268166	0.633704	1	0.7141	0.695687	1	0.801455
FORC38_0760	hypothetical protein	18.42	12.16	0.660152	182.978	114.822	0.627518	187.428	113.502	0.605577	-0.723616	0.0626771	1	0.109929	0.0743949	1	0.140109
FORC38_0761	Agmatinase	235.387	425.24	1.80656	2396.4	4292.61	1.79127	2454.47	4237.78	1.72656	0.787898	0.111077	1	0.178708	0.199294	1	0.313611
FORC38_0762	Putative metalloprotease yggG	451.337	378.62	0.838886	3628.08	2834.39	0.781236	3723.25	2814.41	0.755901	-0.40373	0.343367	1	0.448537	0.472962	1	0.608255
FORC38_0763	hypothetical protein	5.86333	1.90333	0.324616	2.07727	0.694	0.334092	2.11365	0.681743	0.322544	-1.63243	0.285362	1	0.386403	0.328112	1	0.463133
FORC38_0764	Transketolase	111.53	952.083	8.53657	2730.2	23352.9	8.55356	2791.03	22986.8	8.23595	3.04194	3.72673e-07	0.00174299	2.76227e-06	4.9454e-05	0.239456	0.000297092
FORC38_0765	membrane protein	18.55	19.31	1.04097	124.554	125.814	1.01012	127.694	124.486	0.974874	-0.0367118	0.963925	1	0.974967	0.940236	1	0.997726
FORC38_0766	cobalt ABC transporter ATP-binding protei	43.64	32.54	0.745646	306.115	213.363	0.697003	313.917	211.786	0.674655	-0.567779	0.130728	1	0.206002	0.172964	1	0.278463
FORC38_0767	cobalt ABC transporter permease	12.3567	12.7267	1.02994	91.3177	88.7594	0.971984	93.5847	88.1919	0.942376	-0.0856251	0.947994	1	0.963444	0.875676	1	0.946636
FORC38_0768	signal transduction histidine kinase	7.05667	9.11	1.29098	40.5604	48.4251	1.1939	41.412	48.034	1.15991	0.214008	0.636449	1	0.71637	0.684734	1	0.792608
FORC38_0769	DNA-binding protein	25.2667	14.7667	0.584433	93.2276	50.0379	0.536728	95.2837	49.7957	0.522604	-0.936209	0.11245	1	0.180607	0.0659351	1	0.12755
FORC38_0770	D-erythrose-4-phosphate dehydrogenase	197.593	272.013	1.37663	2365.57	3216.92	1.35989	2423.82	3169.77	1.30776	0.387097	0.323031	1	0.42794	0.49381	1	0.627237
FORC38_0771	Phosphoglycerate kinase	2096.51	941.53	0.449094	28199.6	12415.8	0.440281	28896.6	12253.5	0.424047	-1.23771	0.00282425	1	0.00756432	0.0549607	1	0.10965
FORC38_0772	Fructose-bisphosphate aldolase class II	4495.37	3238.55	0.720419	55441	39076.1	0.704823	56819.4	38593.7	0.679234	-0.558019	0.19587	1	0.287354	0.386183	1	0.523594
FORC38_0773	Protein involved in stability of MscS mechanosensitive channel	259.42	295.843	1.1404	2486.46	2585.26	1.03974	2541.17	2569.5	1.01115	0.015994	0.910128	1	0.934532	0.977921	1	1
FORC38_0774	Arginine exporter protein ArgO	11.9167	21.58	1.81091	77.8482	136.38	1.75186	79.7733	134.77	1.68942	0.756524	0.094257	1	0.155499	0.0957376	1	0.172328
FORC38_0775	oxidative stress defense protein	261.12	188.947	0.723601	2069.46	1383.08	0.668328	2119.5	1374.12	0.648321	-0.62522	0.158789	1	0.241829	0.211166	1	0.327996
FORC38_0776	Chromosome initiation inhibitor	33.0533	62.42	1.88846	327.642	582.467	1.77776	336.072	576.28	1.71475	0.778001	0.00442882	1	0.0112086	0.0540651	1	0.10813
FORC38_0777	Ribose 5-phosphate isomerase A	520.33	327.647	0.62969	3496.81	2042.28	0.584041	3580.15	2026.21	0.565957	-0.821235	0.173231	1	0.259348	0.184775	1	0.294303
FORC38_0778	D-3-phosphoglycerate dehydrogenase	185.923	707.487	3.80526	2677.42	9742.76	3.63886	2748.28	9614.86	3.4985	1.80674	7.47079e-06	0.0349409	4.10104e-05	0.00396984	1	0.0122667
FORC38_0779	5-formyltetrahydrofolate cyclo-ligase	317.433	126.46	0.398383	1871.32	728.464	0.389278	1920.95	719.716	0.374667	-1.41632	0.000161117	0.753544	0.000614636	0.00207311	1	0.00707401
FORC38_0780	Z-ring-associated protein ZapA	11304.1	3799.08	0.33608	27230.3	8622.66	0.316657	27934.6	8541.73	0.305775	-1.70946	8.31524e-07	0.00388904	5.7024e-06	0.00770748	1	0.0213621
FORC38_0781	UPF0149 exported protein YgfB	254.367	278.917	1.09651	1450.65	1531.15	1.05549	1489.23	1512.97	1.01594	0.0228198	0.813197	1	0.859022	0.9607	1	1
FORC38_0782	Xaa-Pro aminopeptidase	422.723	237.7	0.562306	6588.15	3480.12	0.528239	6748.15	3442.01	0.510067	-0.97124	0.00113931	1	0.00339831	0.0941114	1	0.170033
FORC38_0783	2-octaprenyl-6-methoxyphenol hydroxylase	349.74	205.733	0.588247	4793.61	2704.43	0.564175	4914.54	2673.8	0.54406	-0.878162	0.00550393	1	0.0135199	0.119044	1	0.207192
FORC38_0784	2-octaprenylphenol hydroxylase	246.537	186.633	0.757021	3455.25	2503.34	0.724503	3543.72	2477.2	0.699041	-0.516552	0.15494	1	0.23697	0.339183	1	0.474661
FORC38_0785	Aminomethyltransferase (glycine cleavage system T protein)	72.1667	1016.02	14.0788	942.073	11936	12.67	960.467	11837.9	12.3251	3.62353	2.57351e-06	0.0120363	1.56927e-05	1.91445e-05	0.0926978	0.000132048
FORC38_0786	Glycine cleavage system H protein	55.8767	1048.17	18.7587	187.605	3180.66	16.954	191.142	3150.94	16.4848	4.04307	6.979e-06	0.0326408	3.8602e-05	3.22531e-06	0.015617	2.75918e-05
FORC38_0787	Glycine dehydrogenase (glycine cleavage system P protein)	47.92	755.873	15.7737	1792.78	25975.8	14.4891	1829.37	25711.4	14.0548	3.81299	3.52085e-08	0.00016467	3.23517e-07	4.02156e-06	0.0194724	3.36294e-05
FORC38_0788	membrane protein	4.43333	4.91333	1.10827	43.809	45.2462	1.0328	44.9704	44.7536	0.99518	-0.00697026	0.93165	1	0.951174	1	1	1
FORC38_0789	6-phospho-beta-glucosidase	67.5067	69.2633	1.02602	1148.04	1130.27	0.984515	1178.82	1117.14	0.947676	-0.0775339	0.939855	1	0.957043	0.857145	1	0.932023
FORC38_0790	RNA-binding domain protein	93.41	192.56	2.06145	203.446	394.753	1.94033	208.434	391.337	1.87751	0.908821	0.00331429	1	0.00867428	0.0273819	1	0.0617528
FORC38_0791	Predicted hemolysin III-like protein	741.783	201.55	0.27171	4979.97	1279.06	0.256841	5119.65	1267.43	0.247561	-2.01414	6.28495e-09	2.93947e-05	6.78862e-08	0.000400503	1	0.00176455
FORC38_0792	Folate-dependent protein for Fe/S cluster synthesis/repair in oxidative stress	251.577	196.68	0.78179	2769.79	2017.95	0.728558	2838.78	1998.7	0.70407	-0.506208	0.177278	1	0.264559	0.323471	1	0.458369
FORC38_0793	hypothetical protein	44.3167	51.91	1.17134	52.799	58.2394	1.10304	54.1828	57.7755	1.06631	0.0926215	0.774049	1	0.828617	0.862671	1	0.936559
FORC38_0794	hypothetical protein	258.987	625.21	2.41406	406.81	948.779	2.33224	417.481	938.653	2.24837	1.16888	5.20863e-05	0.243608	0.000225981	0.0047193	1	0.0141074
FORC38_0795	possible membrane protein	165.61	326.693	1.97267	583.307	1088.26	1.86566	598.39	1076.64	1.79923	0.84738	0.00506399	1	0.012578	0.044209	1	0.0918559
FORC38_0796	flavodoxin 2	187.49	172.473	0.919907	813.268	736.349	0.90542	835.282	726.784	0.870107	-0.200736	0.70771	1	0.774985	0.642012	1	0.758068
FORC38_0797	Tyrosine recombinase XerD	32.8067	80.0233	2.43924	326.516	764.909	2.34263	334.787	755.488	2.25663	1.17417	0.000127554	0.59657	0.00049964	0.00476646	1	0.0141946
FORC38_0798	Thiol:disulfide interchange protein DsbC	110.353	279.95	2.53685	832.507	2002.68	2.4056	852.779	1980.99	2.32298	1.21598	1.02827e-05	0.0480923	5.4158e-05	0.00690211	1	0.019521
FORC38_0799	ssDNA exonuclease RecJ	69.0767	155.127	2.24572	1456.26	3150.27	2.16326	1492.89	3113.25	2.08539	1.06032	0.000423931	1	0.00142437	0.0358537	1	0.077398
FORC38_0800	Peptide chain release factor 2; programmed frameshift-containing	110.503	274.483	2.48394	1074.07	2669.76	2.48564	1100.8	2630.1	2.38927	1.25657	0.0054774	1	0.0134689	0.0175345	1	0.0424299
FORC38_0801	Lysyl-tRNA synthetase (class II)	143.64	432.703	3.01242	2608.82	7625.69	2.92305	2672.55	7524.86	2.81561	1.49345	6.32773e-05	0.295948	0.000268799	0.0135545	1	0.034254
FORC38_0802	Isopentenyl-diphosphate delta-isomerase	159.067	214.64	1.34937	839.475	1053.61	1.25508	860.223	1044.64	1.21439	0.28023	0.250418	1	0.350032	0.505103	1	0.637734
FORC38_0803	metalloendopeptidase	110.827	76.9467	0.694297	890.106	578.653	0.650094	913.245	572.267	0.62663	-0.674315	0.0839409	1	0.140714	0.113501	1	0.19876
FORC38_0804	endonuclease	2.79	28.99	10.3907	2.81232	31.017	11.0289	2.88031	30.4919	10.5863	3.40413	5.83176e-05	0.272751	0.000250231	8.07318e-06	0.0390903	6.22458e-05
FORC38_0805	antitoxin VapB	216.83	200.957	0.926794	234.033	215.046	0.918871	239.772	212.624	0.886775	-0.17336	0.728183	1	0.792211	0.678051	1	0.787698
FORC38_0806	VapC toxin protein	95.1267	114.32	1.20177	315.399	370.475	1.17462	323.176	366.043	1.13264	0.17969	0.481217	1	0.580963	0.659916	1	0.773122
FORC38_0807	hypothetical protein	0	0.493333	Inf	0	0.253647	Inf	0	0.255273	Inf	#VALUE!	0.545275	1	0.638041	1	1	1
FORC38_0808	Attachment invasion locus protein precursor	8.18333	4.43333	0.541752	42.3187	21.7956	0.515035	43.3506	21.5677	0.497518	-1.00718	0.0144798	1	0.0313384	0.0148361	1	0.0367449
FORC38_0809	hypothetical protein	56.8167	35.37	0.622529	365.403	214.526	0.587093	375.104	212.397	0.566236	-0.820524	0.0225659	1	0.0460876	0.0473318	1	0.097234
FORC38_0810	Putative fimbrial-like protein	6.78	15.74	2.32153	39.2266	83.9227	2.13943	40.2322	83.4679	2.07465	1.05287	0.0405263	1	0.0757559	0.0336542	1	0.0733695
FORC38_0811	Fimbriae usher protein StdB	4.29	3.28667	0.766123	132.651	95.1195	0.717064	136.074	94.2355	0.692529	-0.530053	0.161359	1	0.244707	0.182649	1	0.291347
FORC38_0812	Probable fimbrial chaperone protein	2.34	1.36667	0.584046	18.3969	9.98599	0.542807	18.9068	9.88063	0.522596	-0.936231	0.105337	1	0.17053	0.067367	1	0.12975
FORC38_0813	hypothetical protein	1.45667	1.35333	0.929062	17.4947	15.5435	0.88847	18.0169	15.3996	0.85473	-0.226458	0.784564	1	0.836809	0.726382	1	0.827757
FORC38_0814	hypothetical protein	3.7	1.89667	0.512613	17.7169	8.4699	0.47807	18.121	8.39771	0.463424	-1.10959	0.053342	1	0.0961389	0.0307806	1	0.0680235
FORC38_0815	hypothetical protein	37.36	20.48	0.54818	302.632	154.461	0.510393	310.363	152.908	0.492675	-1.02129	0.00231808	1	0.00636248	0.01229	1	0.0316197
FORC38_0816	Nickel/cobalt efflux transporter RcnA	8.25333	27.3233	3.31058	75.7842	266.709	3.51932	77.7875	261.728	3.36466	1.75046	0.0147001	1	0.0317124	0.00559747	1	0.0163962
FORC38_0817	transcriptional repressor RcnR to maintain nickel and cobalt homeostasis	104.84	110.24	1.05151	175.167	181.793	1.03783	179.218	179.777	1.00312	0.00449567	0.91113	1	0.934558	0.995227	1	1
FORC38_0818	Serine transporter	12.7667	16.4867	1.29138	163.827	212.113	1.29474	168.113	209.076	1.24366	0.31459	0.456569	1	0.558998	0.497179	1	0.630366
FORC38_0819	hypothetical protein	67.1667	53.46	0.795931	275.116	212.241	0.77146	281.903	209.784	0.744169	-0.426298	0.294907	1	0.396458	0.304133	1	0.43633
FORC38_0820	LysR-family transcriptional regulator	9.82667	19.96	2.03121	93.0372	179.911	1.93376	95.5859	177.914	1.8613	0.896311	0.00857602	1	0.0199354	0.0274982	1	0.0619861
FORC38_0821	acetyl-CoA acetyltransferase	252.497	294.65	1.16695	3422.95	3695.52	1.07963	3510.68	3657.58	1.04184	0.0591355	0.828894	1	0.871373	0.923259	1	0.984711
FORC38_0822	4-deoxy-L-threo-5-hexosulose-uronate ketol-isomerase	7.52	8.40667	1.11791	85.3778	88.7332	1.0393	87.4824	87.9155	1.00495	0.00712523	0.872032	1	0.905689	1	1	1
FORC38_0823	2-deoxy-D-gluconate 3-dehydrogenase	14.41	10.5	0.728661	117.121	79.5171	0.678931	120.111	78.8004	0.656063	-0.608094	0.0681634	1	0.118293	0.115105	1	0.201277
FORC38_0824	Arabinose-proton symporter	9.18333	7.73333	0.842105	155.993	120.908	0.775088	159.746	119.722	0.749449	-0.416097	0.302476	1	0.405469	0.30104	1	0.433561
FORC38_0825	Aspartate racemase	50.0933	27.4	0.546979	372.546	188.153	0.505048	381.783	186.132	0.487534	-1.03643	0.0198425	1	0.0411728	0.0190762	1	0.0457943
FORC38_0826	Transcriptional activator protein LysR	23.1467	30.5033	1.31783	242.006	298.848	1.23488	248.355	295.967	1.19171	0.253034	0.305625	1	0.408987	0.531687	1	0.660617
FORC38_0827	Diaminopimelate decarboxylase	7.37333	90.1433	12.2256	109.35	1185.81	10.8442	112.156	1174.35	10.4706	3.38828	1.32302e-06	0.00618776	8.67849e-06	2.86849e-07	0.00138893	3.27577e-06
FORC38_0828	Bacterial regulatory proteins, lacI family	97.3467	160.87	1.65255	1120.48	1681.75	1.50092	1150.57	1668.35	1.45002	0.536076	0.256273	1	0.356829	0.299649	1	0.432062
FORC38_0829	Galactose operon repressor, GalR-LacI family of transcriptional regulators	184.463	329.31	1.78523	2143.27	3504.07	1.63492	2200.66	3475.07	1.57911	0.659108	0.0872574	1	0.145699	0.240924	1	0.363333
FORC38_0830	2-acylglycerophosphoethanolamine acyltransferase / Acyl-[acyl-carrier-protein] synthetase	27.8133	92.1367	3.31268	746.496	2312.49	3.0978	764.934	2289.3	2.99281	1.5815	7.32535e-10	3.42607e-06	9.46428e-09	0.000557688	1	0.00232168
FORC38_0831	Lysophospholipid transporter LplT	15.35	46.9567	3.05907	216.31	626.67	2.89709	221.664	619.812	2.79618	1.48346	3.77376e-06	0.0176499	2.22852e-05	0.000392349	1	0.00173177
FORC38_0832	Oxidoreductase, aldo/keto reductase family	163.37	457.74	2.80186	1947.12	4969.34	2.55215	1994.02	4938.98	2.4769	1.30853	0.00078246	1	0.00242035	0.0254625	1	0.0583204
FORC38_0833	Hypothetical lipoprotein ygdR precursor	1198.88	540.07	0.450479	1145.59	483.354	0.421926	1174.09	481.612	0.410202	-1.28559	0.0215413	1	0.0442074	0.011888	1	0.0307653
FORC38_0834	membrane protein	41.46	82.5467	1.991	312.296	598.38	1.91607	319.765	591.667	1.85032	0.887775	0.00712086	1	0.0169229	0.033098	1	0.0723662
FORC38_0835	DNA mismatch repair endonuclease MutH	41.06	31.6933	0.771879	294.789	223.973	0.759773	302.968	221.387	0.730728	-0.452595	0.352092	1	0.457808	0.306098	1	0.438629
FORC38_0836	Adenosine (5')-pentaphospho-(5'')-adenosine pyrophosphohydrolase	372.097	371.643	0.998782	1879.25	1780.32	0.947358	1929.41	1760.6	0.912503	-0.132099	0.805926	1	0.853736	0.783444	1	0.872045
FORC38_0837	Phosphocarrier protein kinase/phosphorylase, nitrogen regulation associated	126.233	133.817	1.06007	3491.84	3521.49	1.00849	3585.71	3481.18	0.970848	-0.0426821	0.970293	1	0.978759	0.939476	1	0.997357
FORC38_0838	hypothetical protein	30.98	68.72	2.21821	8.78496	19.538	2.22403	9.04211	19.3509	2.14008	1.09767	0.0827378	1	0.139046	0.0653698	1	0.12671
FORC38_0839	Prolipoprotein diacylglyceryl transferase	19.0033	66.5667	3.50289	45.6154	151.182	3.31428	46.6668	149.545	3.20453	1.68011	6.27535e-05	0.293498	0.000266817	0.00013002	0.629555	0.000663388
FORC38_0840	Prolipoprotein diacylglyceryl transferase	63.1033	164.053	2.59976	360.08	904.118	2.51088	369.184	894.23	2.42218	1.2763	1.70884e-05	0.0799223	8.50237e-05	0.00212988	1	0.00722697
FORC38_0841	Thymidylate synthase	95.9633	379.213	3.95165	824.978	3113.09	3.77354	845.088	3082.37	3.6474	1.86687	2.74222e-08	0.000128254	2.57537e-07	0.000206809	1	0.00099342
FORC38_0842	hypothetical protein	0	0.52	Inf	0	0.314497	Inf	0	0.306953	Inf	#VALUE!	0.510374	1	0.605927	1	1	1
FORC38_0843	Prepilin peptidase dependent protein A precursor	9.79667	7.15333	0.73018	41.2586	29.9814	0.726671	42.395	29.5481	0.696972	-0.520827	0.403869	1	0.509823	0.303393	1	0.435663
FORC38_0844	prepilin-type N-terminal cleavage/methylation domain-containing protein	12.5333	12.9233	1.03112	68.9119	68.8949	0.999753	70.5702	68.0664	0.964522	-0.0521144	0.998792	1	0.999433	0.91851	1	0.981989
FORC38_0845	hypothetical protein	5.59333	15.72	2.81049	19.2949	52.9755	2.74558	19.7268	52.3409	2.65329	1.40778	0.00317513	1	0.00836626	0.00257705	1	0.00851745
FORC38_0846	Prepilin peptidase dependent protein C precursor	16.2533	16.7367	1.02974	37.1609	36.8301	0.991098	38.0652	36.4242	0.956889	-0.0635764	0.957122	1	0.96956	0.894387	1	0.96236
FORC38_0847	Exodeoxyribonuclease V gamma chain	23.3967	36.3067	1.55179	1005	1484.59	1.47721	1029.83	1467.09	1.42459	0.510544	0.0544389	1	0.0975796	0.239075	1	0.361864
FORC38_0848	Protease III precursor	25.3133	68.22	2.69502	919.894	2373.67	2.58037	944.57	2347.82	2.48559	1.31359	4.89403e-05	0.228894	0.00021412	0.00579667	1	0.0168675
FORC38_0849	Exodeoxyribonuclease V beta chain	25.0567	71.0333	2.83491	1130.38	3035.25	2.68516	1158.51	3002.84	2.59199	1.37406	1.88434e-08	8.81306e-05	1.85148e-07	0.00460769	1	0.0138859
FORC38_0850	Exodeoxyribonuclease V alpha chain	694.21	503.273	0.724958	15492.5	10660.3	0.688097	15897.1	10545.9	0.663385	-0.592082	0.0293414	1	0.0575145	0.330919	1	0.466195
FORC38_0851	N-acetylglutamate synthase	37.4167	155.347	4.1518	587.598	2197	3.73895	603.236	2178.22	3.6109	1.85236	0.000333448	1	0.00116383	0.000548034	1	0.0022935
FORC38_0852	N-acetylmuramoyl-L-alanine amidase	23.6433	45.9067	1.94163	349.604	654.007	1.87071	357.575	645.7	1.80578	0.852618	0.0281054	1	0.0553702	0.050518	1	0.102347
FORC38_0853	Membrane-bound lytic murein transglycosylase A precursor	31.49	87.0933	2.76575	397.011	1091.61	2.74958	406.978	1076.04	2.64397	1.40271	0.00113601	1	0.00339064	0.00230382	1	0.00774123
FORC38_0854	CsdL protein of the HesA/MoeB/ThiF family, part of the CsdA-E-L sulfur transfer pathway	45.2767	40.1967	0.887801	399.049	340.798	0.854027	408.735	336.334	0.822865	-0.281273	0.575067	1	0.664752	0.515007	1	0.644339
FORC38_0855	membrane protein	0.606667	3.66	6.03297	6.1342	38.3948	6.25914	6.29796	37.7522	5.99435	2.5836	0.000390968	1	0.00132986	0.000110453	0.534812	0.000578801
FORC38_0856	Cysteine desulfurase CsdA-CsdE, sulfur acceptor protein CsdE	28.24	24.4033	0.864141	108.898	93.2001	0.85585	112.017	92.0737	0.82196	-0.282859	0.612651	1	0.696492	0.526054	1	0.655042
FORC38_0857	Cysteine desulfurase CsdA-CsdE, main protein CsdA	60.3367	63.2733	1.04867	839.538	867.77	1.03363	862.649	856.846	0.993274	-0.00973705	0.906046	1	0.93195	0.983736	1	1
FORC38_0858	probable lipoprotein	12529.5	6637.2	0.529725	13712.3	6460.97	0.471179	14013.9	6478.39	0.462282	-1.11316	0.242147	1	0.340198	0.210607	1	0.327265
FORC38_0859	Glycine cleavage system transcriptional activator GcvA	58.9967	86.6667	1.46901	600.713	861.913	1.43482	616.687	852.245	1.38197	0.46673	0.214894	1	0.310157	0.294795	1	0.425962
FORC38_0860	hypothetical protein	18.3	45.31	2.47596	59.635	148.876	2.49645	61.2428	146.9	2.39864	1.26222	0.00607415	1	0.0147349	0.00577376	1	0.0168413
FORC38_0861	LSU rRNA 2'-O-methyl-C2498 methyltransferase RlmM	48.5333	93.7667	1.93201	612.355	1157.44	1.89015	628.215	1143.57	1.82035	0.864215	0.0183861	1	0.038544	0.0505787	1	0.102427
FORC38_0862	L-fucose operon activator	18.9	66.7867	3.53369	140.964	475.852	3.37571	144.363	470.185	3.25697	1.70353	8.89203e-07	0.0041588	6.05357e-06	6.49156e-05	0.314322	0.000370226
FORC38_0863	L-fucose mutarotase	13.3567	9.1	0.681308	48.1459	31.1586	0.647172	49.3654	30.8668	0.625273	-0.677443	0.151389	1	0.232374	0.117364	1	0.204859
FORC38_0864	L-fuculokinase	14.0567	11.14	0.792507	235.17	171.371	0.728712	241.422	170.054	0.704382	-0.50557	0.268317	1	0.368228	0.245554	1	0.368902
FORC38_0865	L-fucose isomerase	12.0533	5.38667	0.446903	257.929	107.401	0.416398	264.507	106.446	0.40243	-1.31319	0.00656864	1	0.0157627	0.00399256	1	0.0123177
FORC38_0866	Fucose permease	10.2233	6.24	0.610368	157.042	89.5018	0.569924	161.175	88.6321	0.549914	-0.862722	0.0584065	1	0.103945	0.0456166	1	0.0943107
FORC38_0867	hypothetical protein	0	0	NA	0	0	NA	0	0	NA	#VALUE!	1	1	1	1	1	1
FORC38_0868	L-fuculose phosphate aldolase	9.64667	3.51333	0.364202	63.5273	21.1912	0.333576	65.1382	21.0671	0.323421	-1.62851	0.0011008	1	0.00329394	0.000442519	1	0.00192168
FORC38_0869	Lactaldehyde reductase	4.73333	4.56667	0.964789	62.8414	57.7937	0.919676	64.3928	57.1258	0.887146	-0.172756	0.719481	1	0.784751	0.664649	1	0.776788
FORC38_0870	DNA polymerase I	23.8133	55.27	2.32097	191.866	429.019	2.23604	196.737	423.657	2.15342	1.10663	0.000389672	1	0.00132776	0.00713932	1	0.0200398
FORC38_0871	L-serine dehydratase, beta subunit / L-serine dehydratase, alpha subunit	37.49	82.88	2.21072	602.761	1385.15	2.29801	618.73	1362.66	2.20235	1.13904	0.068427	1	0.118571	0.0500662	1	0.101644
FORC38_0872	Serine transporter	32.6967	150.963	4.61709	492.112	2379.52	4.83532	504.97	2338.74	4.63144	2.21146	0.000796068	1	0.00246081	0.000457222	1	0.00196964
FORC38_0873	Decarboxylase family protein	554.69	855.73	1.54272	8912.82	12523.9	1.40516	9146.87	12429.2	1.35885	0.442382	0.246322	1	0.345028	0.482842	1	0.617482
FORC38_0874	NADPH dependent preQ0 reductase	115.08	82.02	0.712722	1067.28	717.715	0.672471	1094.46	710.726	0.649384	-0.622856	0.0154165	1	0.0330142	0.129647	1	0.221196
FORC38_0875	Syd protein	70.86	187.873	2.65133	373.136	985.027	2.63986	383.039	971.266	2.53568	1.34237	0.00171056	1	0.00490214	0.00338671	1	0.010697
FORC38_0876	Hypothetical protein YqcC (clustered with tRNA pseudouridine synthase C)	22.1767	88.0633	3.97099	53.5297	217.208	4.05771	54.8796	213.668	3.8934	1.96103	0.000435373	1	0.00145758	0.000137108	0.663876	0.000692259
FORC38_0877	tRNA pseudouridine synthase C	25.3267	96.7833	3.8214	213.738	824.291	3.85655	219.058	811.227	3.70325	1.88879	0.000217775	1	0.00080326	0.000163252	0.790467	0.000803321
FORC38_0878	Hypothetical flavoprotein YqcA (clustered with tRNA pseudouridine synthase C)	297.657	226.363	0.760485	1191.68	854.558	0.717105	1221.81	843.506	0.690376	-0.534545	0.340854	1	0.446347	0.273952	1	0.401597
FORC38_0879	hypothetical protein	13.5633	48.6333	3.58565	18.1938	62.8185	3.45274	18.6532	62.2118	3.33519	1.73777	4.7722e-06	0.0223196	2.74196e-05	3.14445e-05	0.152254	0.000201929
FORC38_0880	D-glucarate permease	7.15333	12.5867	1.75955	115.95	183.212	1.5801	118.721	182.273	1.53531	0.61853	0.170195	1	0.255732	0.175683	1	0.282142
FORC38_0881	Glucarate dehydratase	17.0667	16.71	0.979102	270.577	245.627	0.907787	277.409	243.419	0.877475	-0.18857	0.614716	1	0.697632	0.636595	1	0.754246
FORC38_0882	Glucarate dehydratase	18.4267	16.5733	0.899421	294.702	240.839	0.817228	301.578	238.955	0.792348	-0.335795	0.463273	1	0.565363	0.435875	1	0.573663
FORC38_0883	Glycerate kinase	73.99	27.0133	0.365094	979.504	326.926	0.333767	1003.43	324.551	0.323443	-1.62842	5.91565e-06	0.0276675	3.34552e-05	0.000155019	0.750601	0.000767486
FORC38_0884	BarA sensory histidine kinase	34.3433	33.2267	0.967485	1184.88	1084.4	0.915201	1215.41	1072.4	0.882334	-0.180603	0.65817	1	0.734862	0.672671	1	0.783619
FORC38_0885	23S rRNA (Uracil-5-) -methyltransferase RumA	221.833	133.787	0.603095	3407.44	1923.44	0.564483	3493.17	1901.15	0.544247	-0.877667	0.0498505	1	0.090968	0.112202	1	0.19677
FORC38_0886	GTP pyrophosphokinase (p)ppGpp synthetase I	356.057	226.7	0.636696	9992.61	5950.94	0.595534	10229.8	5882.14	0.575	-0.798366	0.0713641	1	0.1228	0.198292	1	0.312237
FORC38_0887	hypothetical protein	0.363333	1.73333	4.77064	4.26677	19.1474	4.48756	4.36964	18.9765	4.3428	2.11863	0.000505567	1	0.00166399	0.00013813	0.668825	0.000696693
FORC38_0888	Fimbrial subunit	0.79	1.07667	1.36287	4.14889	5.36723	1.29365	4.24023	5.29898	1.24969	0.321573	0.680852	1	0.753156	0.763047	1	0.854259
FORC38_0889	fimbrial protein SteE	4.22	2.97667	0.705371	18.2375	12.0088	0.658466	18.6599	11.9067	0.638093	-0.648162	0.254853	1	0.355569	0.197891	1	0.311809
FORC38_0890	Minor fimbrial subunit StfF	0.293333	0.726667	2.47727	1.40616	3.16159	2.24838	1.44015	3.13416	2.17627	1.12185	0.30926	1	0.412789	0.31842	1	0.452791
FORC38_0891	Periplasmic fimbrial chaperone	1.11667	6.51667	5.83582	9.4145	52.5998	5.58711	9.59811	51.9985	5.41758	2.43765	7.27561e-05	0.34028	0.000306275	1.05566e-05	0.051115	7.92481e-05
FORC38_0892	Fimbriae usher protein StfC	5.54667	4.13333	0.745192	183.563	130.328	0.70999	188.215	129.029	0.68554	-0.544688	0.138891	1	0.215724	0.17299	1	0.278463
FORC38_0893	hypothetical protein	3.51667	18.9267	5.38199	20.5931	110.479	5.36484	21.0945	108.875	5.16131	2.36774	3.97301e-06	0.0185818	2.31982e-05	1.80811e-06	0.00875489	1.66443e-05
FORC38_0894	Nucleoside triphosphate pyrophosphohydrolase MazG	90.4433	62.7233	0.69351	741.433	489.521	0.660237	759.302	484.232	0.637733	-0.648975	0.0701719	1	0.12106	0.118123	1	0.205811
FORC38_0895	CTP synthase	1146.68	1010.14	0.880929	22603.8	19767.9	0.874535	23193.2	19503.1	0.840898	-0.249998	0.662685	1	0.738299	0.699499	1	0.80489
FORC38_0896	Enolase	8342.63	4976.28	0.596488	127495	74797.2	0.58667	130573	73800.4	0.565205	-0.823154	0.0701047	1	0.120989	0.208914	1	0.325261
FORC38_0897	Queuosine Biosynthesis QueE Radical SAM	324.44	159.03	0.490168	2246.16	1063.67	0.47355	2304.51	1051.49	0.456276	-1.13202	0.000136761	0.639629	0.000531254	0.0150681	1	0.0372433
FORC38_0898	hypothetical protein	137.42	20.7767	0.151191	503.173	72.283	0.143654	517.53	71.3866	0.137937	-2.85792	9.16414e-07	0.00428607	6.22975e-06	1.44485e-07	0.000699597	1.80424e-06
FORC38_0899	MBL fold metallo-hydrolase	61.3333	51.5367	0.840272	527.006	405.979	0.77035	540.612	401.756	0.74315	-0.428274	0.444972	1	0.549503	0.362626	1	0.498817
FORC38_0900	6-carboxytetrahydropterin synthase QueD	28.7233	66.7633	2.32436	42.7619	101.33	2.36962	43.933	99.7299	2.27005	1.18272	0.032059	1	0.0620869	0.0212563	1	0.0501087
FORC38_0901	hypothetical protein	11.0167	12.2967	1.11619	4.69647	4.74461	1.01025	4.79725	4.70116	0.97997	-0.0291909	0.969483	1	0.978479	1	1	1
FORC38_0902	Sulfite reductase [NADPH] flavoprotein alpha-component	548.523	542.103	0.988296	11782.1	12630.4	1.072	12142.3	12365.4	1.01838	0.0262701	0.922528	1	0.944334	0.978048	1	1
FORC38_0903	Sulfite reductase [NADPH] hemoprotein beta-component	797.03	965.527	1.21141	16295	20623.6	1.26564	16769.4	20217.1	1.20559	0.269743	0.738129	1	0.800424	0.776257	1	0.865049
FORC38_0904	Phosphoadenylyl-sulfate reductase	672.41	781.7	1.16253	5154.82	6144.06	1.19191	5297.69	6028.23	1.1379	0.186371	0.807656	1	0.85481	0.843732	1	0.922618
FORC38_0905	Secreted protein	4.66	44.0367	9.44993	57.229	554.192	9.68376	58.8698	543.946	9.23981	3.20786	4.80147e-05	0.224565	0.000210661	8.46487e-06	0.0409869	6.47502e-05
FORC38_0906	hypothetical protein	0	1.73	Inf	0	0.759007	Inf	0	0.74958	Inf	#VALUE!	0.296111	1	0.397963	0.511002	1	0.641003
FORC38_0907	putative helicase	5.12333	6.62333	1.29278	169.065	201.608	1.19249	173.691	199.629	1.14933	0.200798	0.623355	1	0.705062	0.673686	1	0.784231
FORC38_0908	CRISPR-associated protein, Cse1 family	8.93	11.6433	1.30384	165.945	199.44	1.20185	170.373	197.968	1.16197	0.216572	0.47013	1	0.57008	0.602692	1	0.725207
FORC38_0909	CRISPR-associated protein, Cse2 family	9.46	17.42	1.84144	51.3938	87.3477	1.69958	52.6329	86.808	1.64931	0.721863	0.140722	1	0.218367	0.131333	1	0.223363
FORC38_0910	CRISPR-associated protein, Cse4 family	9.87667	18.7367	1.89706	118.398	205.459	1.73532	121.366	204.25	1.68293	0.750977	0.117249	1	0.187031	0.112408	1	0.197059
FORC38_0911	CRISPR-associated protein, Cas5e family	20.1433	21.0633	1.04567	158.895	155.286	0.977286	162.976	154.21	0.946216	-0.0797579	0.942716	1	0.959122	0.856097	1	0.93172
FORC38_0912	CRISPR-associated protein, Cse3 family	15.8167	22.1233	1.39874	105.202	137.217	1.30432	107.833	136.404	1.26495	0.339083	0.405493	1	0.511359	0.450524	1	0.586566
FORC38_0913	CRISPR-associated protein Cas1	10.99	19.12	1.73976	113.354	185.267	1.63442	115.93	183.519	1.58301	0.662667	0.0635114	1	0.111252	0.110016	1	0.193357
FORC38_0914	type I-E CRISPR-associated endoribonuclease Cas2	10.0367	37.98	3.78412	19.2371	66.9412	3.47979	19.6202	66.3967	3.3841	1.75877	0.00808828	1	0.0189239	0.00274275	1	0.00897325
FORC38_0915	hypothetical protein	51.51	16.1967	0.314437	50.5215	14.9925	0.296756	51.9139	14.8694	0.286424	-1.80378	0.00567799	1	0.0138601	0.00148001	1	0.00531421
FORC38_0916	hypothetical protein	77.6767	10.6067	0.136549	285.636	36.8479	0.129003	293.539	36.4235	0.124084	-3.01061	4.06564e-05	0.19015	0.000181441	3.02442e-06	0.0146442	2.62441e-05
FORC38_0917	CRISPR associated protein of unknown function	13.1733	5.76667	0.437753	35.7572	15.5316	0.434363	36.7783	15.3185	0.416509	-1.26358	0.0295474	1	0.0578699	0.0127065	1	0.0325012
FORC38_0918	Alkaline phosphatase isozyme conversion protein precursor	28.1833	46.6067	1.6537	334.254	548.895	1.64215	342.974	541.573	1.57905	0.659057	0.0998557	1	0.16341	0.137255	1	0.231645
FORC38_0919	Sulfate adenylyltransferase subunit 2	1649.82	1426.86	0.86486	16213.9	14657.9	0.904032	16728	14377.1	0.859466	-0.218488	0.890229	1	0.919929	0.823002	1	0.905676
FORC38_0920	Sulfate adenylyltransferase subunit 1	1354.07	1332.17	0.983829	22674.6	22599.2	0.996675	23372.2	22190.8	0.949455	-0.0748288	0.996378	1	0.997231	0.939284	1	0.997357
FORC38_0921	Adenylylsulfate kinase	647.113	917.347	1.4176	3832.72	5643.33	1.47241	3950.36	5537.03	1.40165	0.48713	0.583248	1	0.671719	0.5985	1	0.721777
FORC38_0922	hypothetical protein	71.1233	285.953	4.02053	122.554	520.891	4.25028	125.883	511.052	4.05974	2.02139	0.00663517	1	0.0158845	0.00217761	1	0.00736826
FORC38_0923	Cell division protein DivIC (FtsB), stabilizes FtsL against RasP cleavage	128.243	393.147	3.06563	275.598	849.547	3.08256	282.606	838.242	2.96612	1.56858	7.98797e-05	0.373597	0.000331497	0.000443631	1	0.00192221
FORC38_0924	2-C-methyl-D-erythritol 4-phosphate cytidylyltransferase	18.8433	165.287	8.77163	142.021	1229.42	8.65661	145.193	1212.32	8.34975	3.06173	1.58337e-09	7.40542e-06	1.90371e-08	3.34649e-09	1.62037e-05	6.2322e-08
FORC38_0925	2-C-methyl-D-erythritol 2,4-cyclodiphosphate synthase	19.7967	119.95	6.0591	87.0471	522.028	5.99708	89.1446	514.944	5.7765	2.5302	1.6299e-09	7.62302e-06	1.94962e-08	4.55397e-08	0.000220503	6.58219e-07
FORC38_0926	tRNA pseudouridine 13 synthase	53.2133	172.417	3.2401	640.856	1968.37	3.07148	656.159	1947.85	2.96856	1.56977	4.53913e-07	0.00212295	3.32231e-06	0.000489431	1	0.00208428
FORC38_0927	5-nucleotidase SurE	63	143.447	2.27693	514.917	1115.15	2.16568	527.211	1104.49	2.09496	1.06693	0.00218974	1	0.00606002	0.0131872	1	0.0335009
FORC38_0928	Protein-L-isoaspartate O-methyltransferase	88.6433	167.94	1.89456	561.742	1007.24	1.79306	576.19	998.013	1.73209	0.792515	0.00125799	1	0.00371441	0.0515507	1	0.104047
FORC38_0929	hypothetical protein	67.7933	147.337	2.17332	48.0979	102.199	2.12481	49.3432	101.286	2.05269	1.03751	0.00757312	1	0.0178706	0.0151502	1	0.0373901
FORC38_0930	lipoprotein NlpD	13757	9869.63	0.717425	146831	98472.5	0.670654	150760	97537.8	0.646975	-0.628217	0.11483	1	0.183798	0.328933	1	0.464071
FORC38_0931	RNA polymerase sigma factor RpoS	8572.07	8560.82	0.998688	96393.4	87232.6	0.904964	98661.4	86507	0.876807	-0.189669	0.749286	1	0.808959	0.773284	1	0.862331
FORC38_0932	Hydroxyaromatic non-oxidative decarboxylase protein D	40.85	118.04	2.8896	48.215	137.462	2.85103	49.5005	135.952	2.74648	1.45758	3.70921e-06	0.017348	2.19317e-05	0.000246939	1	0.00115636
FORC38_0933	UbiD family decarboxylase	6.91	9.37	1.35601	117.389	150.358	1.28086	120.43	148.728	1.23497	0.304479	0.228837	1	0.326103	0.42945	1	0.567831
FORC38_0934	3-polyprenyl-4-hydroxybenzoate carboxy-lyase UbiX	1.9	2.81667	1.48246	11.19	15.5479	1.38945	11.4705	15.3994	1.34253	0.42495	0.359629	1	0.465569	0.396755	1	0.533784
FORC38_0935	Transcriptional regulator, MarR family	50.4933	46.47	0.920319	170.887	145.616	0.852116	175.513	144.326	0.822312	-0.282243	0.595146	1	0.680562	0.51833	1	0.647846
FORC38_0936	Putative transcriptional regulator YgbI, DeoR family	19.72	53.3433	2.70504	161.619	404.388	2.50212	165.716	400.341	2.41583	1.27252	0.000287438	1	0.00102544	0.00269984	1	0.0088508
FORC38_0937	D-beta-hydroxybutyrate dehydrogenase	9.92	79.7267	8.03696	101.75	731.94	7.19353	104.368	724.617	6.94292	2.79554	5.33023e-05	0.249295	0.000230189	1.08302e-05	0.0524397	8.05525e-05
FORC38_0938	hypothetical protein	7.73333	89.6767	11.5961	114.095	1180.48	10.3465	116.948	1169.57	10.0007	3.32203	7.73893e-07	0.0036195	5.32557e-06	1.83133e-07	0.00088673	2.23922e-06
FORC38_0939	Ribulose-5-phosphate 4-epimerase and related epimerases and aldolases	6.89667	90.3067	13.0942	44.9751	526.957	11.7167	46.0818	521.852	11.3245	3.50137	1.14843e-07	0.000537119	9.50652e-07	2.42602e-08	0.000117468	3.69396e-07
FORC38_0940	Hydroxypyruvate isomerase	8.48667	84.8367	9.99647	70.6005	632.785	8.96289	72.4286	627.242	8.66015	3.11439	4.66874e-07	0.00218357	3.4012e-06	1.14877e-07	0.000556236	1.47543e-06
FORC38_0941	Nucleoside-diphosphate-sugar epimerases	11.1867	66.5	5.94458	121.321	634.858	5.23287	123.997	630.55	5.08519	2.3463	9.03731e-05	0.422675	0.000370442	2.67734e-05	0.129637	0.00017566
FORC38_0942	Gluconate permease	37.8667	41.9867	1.1088	678.498	676.167	0.996565	695.702	672.101	0.966077	-0.0497904	0.991429	1	0.994619	0.914728	1	0.978593
FORC38_0943	HTH-type transcriptional regulator PtxR	52.0067	30.36	0.583771	526.52	282.791	0.537095	539.649	280.825	0.520385	-0.94235	0.0111202	1	0.0248968	0.0254272	1	0.0582672
FORC38_0944	Possible membrane transport protein	6.86667	4.76667	0.694175	97.2925	63.0674	0.648224	99.6901	62.4836	0.626778	-0.673973	0.0745548	1	0.127633	0.0926877	1	0.167836
FORC38_0945	hypothetical protein	6.58	8.44667	1.28369	20.1904	25.3851	1.25728	20.685	25.0799	1.21247	0.277943	0.469831	1	0.569866	0.551717	1	0.677629
FORC38_0946	DNA mismatch repair protein MutS	26.7067	64.6567	2.42099	859.381	1961.18	2.28209	881.374	1940.27	2.20142	1.13843	2.61412e-06	0.0122262	1.58989e-05	0.00982034	1	0.0261984
FORC38_0947	hypothetical protein	3.79	4.26667	1.12577	2.14687	2.52429	1.1758	2.19388	2.48794	1.13404	0.181467	0.840812	1	0.880931	1	1	1
FORC38_0948	Serine/threonine specific protein phosphatase 2	6.49667	27.3167	4.20472	43.5129	180.083	4.13861	44.7162	178.058	3.98196	1.99348	1.32228e-05	0.0618428	6.79591e-05	1.55061e-05	0.0750806	0.000109767
FORC38_0949	transposase	20.2733	11.95	0.589444	3.04349	1.6458	0.540761	3.0967	1.63492	0.527955	-0.921513	0.485154	1	0.584219	0.500226	1	0.632896
FORC38_0950	Acetyltransferase	129.83	99.3267	0.765052	652.233	447.81	0.686579	668.641	446.681	0.668043	-0.581986	0.362378	1	0.468059	0.273455	1	0.401232
FORC38_0951	hypothetical protein	252.763	110.123	0.435678	449.623	177.678	0.39517	461.059	177.074	0.38406	-1.3806	0.0250498	1	0.0501748	0.0100173	1	0.0266649
FORC38_0952	putative cytoplasmic protein	0.573333	3.20333	5.58721	1.38485	6.89741	4.98062	1.4091	6.86295	4.87046	2.28406	0.0285023	1	0.0560577	0.00696457	1	0.0196403
FORC38_0953	hypothetical protein	0.646667	11.6	17.9381	1.52404	27.7265	18.1928	1.56957	27.4291	17.4755	4.12726	3.71106e-07	0.00173566	2.75502e-06	1.27798e-09	6.18796e-06	2.66723e-08
FORC38_0954	membrane protein	35.8667	67.3767	1.87853	142.785	254.677	1.78364	146.45	252.286	1.72268	0.784652	0.00183881	1	0.00521853	0.0448807	1	0.0930276
FORC38_0955	Invasion protein invH precursor	2.17	5.18	2.3871	8.39329	19.7642	2.35476	8.63419	19.5256	2.26143	1.17723	0.025023	1	0.0501575	0.022983	1	0.0535818
FORC38_0956	Type III secretion thermoregulatory protein (LcrF,VirF,transcription regulation of virulence plasmid)	6.44	4.62	0.717391	51.6255	33.3956	0.646881	52.8488	33.1447	0.62716	-0.673094	0.196834	1	0.288496	0.148036	1	0.245897
FORC38_0957	EscC/YscC/HrcC family type III secretion system outer membrane ring protein	1.95667	2.4	1.22658	39.6455	44.7568	1.12892	40.6308	44.3566	1.0917	0.126576	0.659122	1	0.73538	0.796361	1	0.883771
FORC38_0958	Type III secretion outermembrane contact sensing protein (YopN,Yop4b,LcrE)	3.18667	1.79667	0.563808	40.8351	21.1166	0.517118	41.9539	20.918	0.498595	-1.00406	0.0480106	1	0.0879535	0.0281876	1	0.0630997
FORC38_0959	Type III secretion inner membrane channel protein (LcrD,HrcV,EscV,SsaV)	2.52	2.13667	0.847884	63.5687	49.5664	0.77973	65.2832	49.1256	0.752501	-0.410235	0.381119	1	0.486622	0.337844	1	0.47347
FORC38_0960	Type III secretion system protein BsaR	2.49667	1.11667	0.447263	8.57051	3.60195	0.420273	8.81434	3.56063	0.403958	-1.30772	0.109048	1	0.175869	0.0557267	1	0.110858
FORC38_0961	Type III secretion cytoplasmic ATP synthase (YscN,SpaL,MxiB,HrcN,EscN)	7.25667	2.45333	0.33808	110.041	34.7625	0.315905	112.889	34.4437	0.305111	-1.71259	1.41357e-06	0.00661125	9.19507e-06	3.03542e-05	0.146975	0.000195706
FORC38_0962	Surface presentation of antigens protein SpaM	1.02	1.09333	1.0719	3.96036	4.04423	1.02118	4.08596	4.00334	0.97978	-0.029471	0.978154	1	0.985268	1	1	1
FORC38_0963	Type III secretion host injection and negative regulator protein (YopD); Surface presentation of antigens protein SpaN (Invasion InvJ)	3.06	1.37	0.447712	34.6899	14.5356	0.419015	35.6544	14.3783	0.403268	-1.31019	0.0119329	1	0.0264755	0.00565731	1	0.0165615
FORC38_0964	Type III secretion inner membrane protein (YscQ,flagellar export component-like protein); Surface presentation of antigens protein SpaO	4.11333	2.36333	0.574554	41.6634	21.9403	0.526607	42.6937	21.7518	0.509484	-0.972891	0.034918	1	0.0666305	0.0259799	1	0.0591976
FORC38_0965	Type III secretion inner membrane protein (YscR,SpaR,HrcR,EscR,flagellar export component-like protein )	1.49	1.80333	1.21029	10.2877	12.0655	1.17281	10.5806	11.9423	1.12869	0.174652	0.658554	1	0.735097	0.733963	1	0.832478
FORC38_0966	type III secretion system protein SpaQ	1.61333	3.17333	1.96694	2.30738	4.61238	1.99897	2.38541	4.56557	1.91395	0.936555	0.293514	1	0.394926	0.268567	1	0.395379
FORC38_0967	Type III secretion inner membrane protein (YscT,HrcT,SpaR,EscT,EpaR1,flagellar export component-like protein)	1.54	1.05333	0.683983	12.9441	8.71524	0.673298	13.3118	8.62067	0.647594	-0.626838	0.383792	1	0.489225	0.316973	1	0.451539
FORC38_0968	Type III secretion inner membrane protein (YscU,SpaS,EscU,HrcU,SsaU,flagellar export component-like protein)	0.7	0.973333	1.39048	8.32829	11.2459	1.35033	8.59639	11.1247	1.29411	0.371961	0.537555	1	0.631177	0.55711	1	0.682573
FORC38_0969	Type III secretion chaperone protein for YopD (SycD)	7.32333	8.78	1.19891	34.2261	37.8616	1.10622	35.0131	37.4936	1.07085	0.0987511	0.766245	1	0.823467	0.851866	1	0.928367
FORC38_0970	cell invasion protein SipB	8.48333	6.01	0.708448	184.475	120.908	0.655415	188.87	119.738	0.63397	-0.657514	0.0775015	1	0.131713	0.101814	1	0.181711
FORC38_0971	Type III secretion negative modulator of injection (YopK,YopQ,controls size of translocator pore)	10.3167	12.6833	1.2294	148.342	172.152	1.16051	152.047	170.279	1.11991	0.163383	0.445951	1	0.550175	0.680377	1	0.789248
FORC38_0972	Type III secretion host injection protein (YopB)	41.9033	4.57333	0.10914	489.51	49.9976	0.102138	502.01	49.5688	0.0987405	-3.34021	1.22876e-24	5.74693e-21	1.64198e-22	8.20983e-14	3.9752e-10	7.22763e-12
FORC38_0973	Type III secretion injected virulence protein (YopE)	9.73	9.07333	0.932511	240.471	212.079	0.881929	246.701	209.77	0.850298	-0.233959	0.492889	1	0.591239	0.550865	1	0.677493
FORC38_0974	Acyl carrier protein	0.31	4.93333	15.914	0.391667	6.87664	17.5574	0.40792	6.78215	16.6262	4.05539	0.00383293	1	0.00986062	0.000289685	1	0.00132201
FORC38_0975	hypothetical protein	0.58	6.75333	11.6437	0.644143	7.13058	11.0699	0.65537	7.0211	10.7132	3.42132	0.00743951	1	0.0175819	0.000912396	1	0.00348134
FORC38_0976	secretion chaparone	0.846667	3.23	3.81496	2.65076	10.2919	3.88261	2.74416	10.1716	3.70663	1.89011	0.0198164	1	0.0411368	0.00632445	1	0.0181308
FORC38_0977	pathogenicity island 1 effector protein StpP	1.69333	2.76333	1.63189	4.70106	7.70065	1.63807	4.83968	7.59957	1.57026	0.651005	0.338744	1	0.444309	0.309753	1	0.442818
FORC38_0978	pathogenicity island 1 effector protein StpP	3.50333	2.09	0.596575	47.3407	26.1043	0.551413	48.5734	25.8422	0.532024	-0.910436	0.038089	1	0.0719359	0.031484	1	0.0692619
FORC38_0979	Invasion protein IagB precursor	2.45	4.31	1.75918	10.6737	18.0703	1.69298	11.0015	17.8711	1.62443	0.699934	0.191607	1	0.281719	0.203056	1	0.317776
FORC38_0980	Type III secretion transcriptional activator HilA	3.04667	2.72333	0.893873	60.9405	49.4723	0.811813	62.4873	49.217	0.787633	-0.344405	0.548789	1	0.641385	0.467179	1	0.602386
FORC38_0981	Type III secretion transcriptional regulator HilD	37.23	47.3567	1.272	382.213	459.574	1.2024	393.086	455.206	1.15803	0.211675	0.44713	1	0.551339	0.614207	1	0.735408
FORC38_0982	MxiG protein; Pathogenicity 1 island effector protein	2.95333	3.34333	1.13205	36.0116	37.5433	1.04253	36.9424	37.1542	1.00573	0.00824642	0.917173	1	0.939059	1	1	1
FORC38_0983	PrgI protein	12.7867	12.2833	0.960636	16.1222	14.542	0.901985	16.5266	14.3943	0.870982	-0.199286	0.774493	1	0.828673	0.718371	1	0.819979
FORC38_0984	protein PrgJ	16.8433	10.39	0.616861	21.1936	12.4536	0.58761	21.7431	12.333	0.567216	-0.818031	0.120357	1	0.191076	0.0883202	1	0.161437
FORC38_0985	Type III secretion bridge between inner and outermembrane lipoprotein (YscJ,HrcJ,EscJ, PscJ)	29.58	27.14	0.917512	238.177	211.299	0.887148	244.444	208.683	0.853707	-0.228187	0.6125	1	0.696492	0.579051	1	0.702698
FORC38_0986	Oxygen-regulated invasion protein OrgA	32.45	60.3167	1.85876	184.765	338.412	1.83158	189.484	334.003	1.76269	0.817781	0.0215662	1	0.0442391	0.0536869	1	0.107463
FORC38_0987	OrgB protein, associated with InvC ATPase of type III secretion system	22.76	37.69	1.65598	160.538	258.94	1.61295	164.674	255.81	1.55344	0.635467	0.0440591	1	0.0815128	0.118665	1	0.206608
FORC38_0988	Putative effector protein OrgC of SPI-1 type III secretion system	35.9367	31.0767	0.864762	102.17	84.6564	0.828582	104.71	83.7503	0.799828	-0.322239	0.35496	1	0.460896	0.401283	1	0.538081
FORC38_0989	Type III secretion transcriptional regulator HilC	1.57667	5.47	3.46934	15.6933	48.6544	3.10033	16.071	48.432	3.01362	1.5915	0.00672051	1	0.0160366	0.00346767	1	0.0109239
FORC38_0990	SPI1-associated transcriptional regulator SprB	3.08333	2.53333	0.821622	24.5301	18.533	0.755524	25.2601	18.411	0.728855	-0.456296	0.483264	1	0.582833	0.392628	1	0.530146
FORC38_0991	effector protein YopJ	129.3	9.92	0.0767208	1166.33	84.9326	0.0728203	1203.03	83.9884	0.069814	-3.84034	8.37334e-11	3.91621e-07	1.33204e-09	4.83155e-11	2.33944e-07	1.55962e-09
FORC38_0992	Manganese ABC transporter, inner membrane permease protein SitD	2091.6	8.49	0.00405909	19072.1	75.5425	0.0039609	19631.8	74.7066	0.00380538	-8.03774	9.10839e-56	4.25999e-52	1.065e-52	8.92679e-20	4.32235e-16	3.60196e-17
FORC38_0993	Manganese ABC transporter, inner membrane permease protein SitC	3973.3	12.0033	0.003021	36714.4	109.75	0.00298928	37826	108.462	0.0028674	-8.44604	2.30888e-46	1.07986e-42	1.54266e-43	1.00366e-18	4.85975e-15	2.85867e-16
FORC38_0994	Manganese ABC transporter, ATP-binding protein SitB	6906.07	11.48	0.0016623	60466	98.8276	0.00163443	62220.7	97.6277	0.00156905	-9.31589	6.17183e-61	2.88657e-57	2.87304e-57	2.87179e-21	1.39052e-17	1.73815e-18
FORC38_0995	Manganese ABC transporter, periplasmic-binding protein SitA	24531.4	27.16	0.00110715	245726	266.201	0.00108332	252528	263.109	0.0010419	-9.90657	1.22858e-60	5.74607e-57	2.87304e-57	1.08655e-21	5.26105e-18	1.05221e-18
FORC38_0996	hypothetical protein	94.6233	28.98	0.306267	239.486	69.3727	0.289673	246.924	68.7801	0.278547	-1.84401	0.00690862	1	0.0164519	0.0014607	1	0.00525853
FORC38_0997	Formate hydrogenlyase transcriptional activator	55.6633	33.5967	0.603569	1439.73	799.026	0.554984	1472.84	794.133	0.539185	-0.891147	0.0819191	1	0.137918	0.0707391	1	0.134691
FORC38_0998	hydrogenase metallocenter assembly protein HypE	38.8	29.7067	0.765636	442.764	321.374	0.725837	454.125	318.367	0.701055	-0.512401	0.109656	1	0.176788	0.205225	1	0.320445
FORC38_0999	hydrogenase metallocenter assembly protein HypD	23.48	22.5867	0.961953	301.655	271.977	0.901616	309.615	269.582	0.870701	-0.199751	0.614521	1	0.6976	0.622902	1	0.742697
FORC38_1000	hydrogenase metallocenter assembly protein HypC	22.3567	48.13	2.15283	36.4551	73.6866	2.0213	37.4973	73.136	1.95043	0.963796	0.053765	1	0.0966862	0.0481095	1	0.0982993
FORC38_1001	hydrogenase nickel incorporation-associated protein HypB	33.3067	34.5367	1.03693	318.616	304.754	0.956493	326.566	302.189	0.925356	-0.11192	0.875157	1	0.907765	0.799889	1	0.887096
FORC38_1002	hydrogenase nickel incorporation protein HypA	5.57	14.6833	2.63615	15.2469	37.4395	2.45555	15.6548	37.1643	2.37399	1.24731	0.00871391	1	0.0201857	0.00874552	1	0.0237364
FORC38_1003	hypothetical protein	0	0.68	Inf	0	0.628997	Inf	0	0.613903	Inf	#VALUE!	0.330538	1	0.435773	0.510786	1	0.64092
FORC38_1004	Formate hydrogenlyase regulatory protein HycA	1.15	1.33667	1.16232	4.86263	5.2436	1.07835	4.97584	5.17939	1.04091	0.0578421	0.95011	1	0.964637	1	1	1
FORC38_1005	Formate hydrogenlyase subunit 2	1.42	0.726667	0.511737	8.64576	4.10924	0.475289	8.88164	4.07117	0.458381	-1.12538	0.121239	1	0.192345	0.0915163	1	0.166239
FORC38_1006	Formate hydrogenlyase subunit 3	2.04	2.25	1.10294	45.2254	48.4323	1.07091	46.44	47.8593	1.03056	0.0434294	0.79391	1	0.844222	0.919251	1	0.98213
FORC38_1007	Formate hydrogenlyase subunit 4	1.79667	0.84	0.467532	18.5811	8.5833	0.461937	18.9912	8.46875	0.44593	-1.16511	0.076831	1	0.130716	0.0378973	1	0.0808721
FORC38_1008	Formate hydrogenlyase subunit 5	4.91333	3.14667	0.640434	102.122	61.6557	0.603745	104.661	60.9578	0.58243	-0.779844	0.0248502	1	0.0498816	0.0451536	1	0.0935531
FORC38_1009	Formate hydrogenlyase complex 3 iron-sulfur protein; Formate hydrogenlyase subunit 6; Ni,Fe-hydrogenase III medium subunit	1.78	1.94667	1.09363	9.31687	9.48062	1.01758	9.55513	9.38632	0.982333	-0.0257159	0.990989	1	0.994605	1	1	1
FORC38_1010	Formate hydrogenlyase subunit 7	3.19	3.70333	1.16092	26.2067	28.5005	1.08753	26.8535	28.2107	1.05054	0.0711308	0.782784	1	0.835305	0.930782	1	0.990733
FORC38_1011	Formate hydrogenlyase maturation protein HycH	8.75667	8.09667	0.924629	30.5315	26.7878	0.87738	31.3567	26.4917	0.844849	-0.243234	0.693453	1	0.764023	0.607886	1	0.729825
FORC38_1012	Coenzyme F420 hydrogenase maturation protease	18.63	12.12	0.650564	79.9902	47.8675	0.598417	81.8978	47.504	0.58004	-0.785776	0.0613385	1	0.108093	0.0623908	1	0.121764
FORC38_1013	Putative periplasmic or exported protein	3.99333	4.21	1.05426	35.3315	34.5697	0.978439	36.1566	34.2401	0.946995	-0.078572	0.923182	1	0.944797	0.864288	1	0.937264
FORC38_1014	Fe-S-cluster-containing hydrogenase components 2	1.2	2.64	2.2	6.49995	13.636	2.09787	6.63238	13.4608	2.02956	1.02116	0.136095	1	0.212135	0.0988485	1	0.176922
FORC38_1015	hydrogenase metallocenter assembly protein HypF	38.1233	36.32	0.952697	1051.66	981.12	0.932926	1080.08	968.624	0.896806	-0.157132	0.791555	1	0.842153	0.722552	1	0.823781
FORC38_1016	Nitric oxide reductase FlRd-NAD(+) reductase	8.26	7.16	0.866828	107.265	85.6122	0.79814	110.139	84.8777	0.770641	-0.375869	0.434852	1	0.540761	0.379686	1	0.516706
FORC38_1017	Anaerobic nitric oxide reductase flavorubredoxin	13.0933	10.03	0.766039	226.312	155.739	0.688162	231.728	154.811	0.668069	-0.581931	0.23172	1	0.329308	0.191127	1	0.302367
FORC38_1018	Anaerobic nitric oxide reductase transcription regulator NorR	70.6467	13.7567	0.194725	1276.14	234.582	0.183822	1310.97	232.89	0.177646	-2.49292	2.30098e-08	0.000107617	2.19626e-07	2.13003e-07	0.00103136	2.55287e-06
FORC38_1019	Arabinose 5-phosphate isomerase	86.99	56.8933	0.654022	936.11	570.206	0.609123	960.525	566.721	0.590012	-0.761185	0.111796	1	0.179742	0.0985874	1	0.176693
FORC38_1020	Glucitol operon repressor	113.92	97.6333	0.857034	940.162	752.486	0.800379	963.765	746.967	0.775051	-0.367637	0.409569	1	0.515211	0.402428	1	0.539468
FORC38_1021	Glucitol operon activator protein	13.8967	16.21	1.16647	39.3356	41.6961	1.06001	40.2493	41.5174	1.03151	0.0447521	0.872169	1	0.905689	0.942075	1	0.999458
FORC38_1022	Sorbitol-6-phosphate 2-dehydrogenase	122.18	59.09	0.483631	1021.72	442.379	0.432976	1048.08	442.539	0.422239	-1.24387	0.112118	1	0.180199	0.0555641	1	0.110625
FORC38_1023	PTS system, glucitol/sorbitol-specific IIA component	4.82667	25.8133	5.34807	13.5456	65.7511	4.85405	13.9051	65.8629	4.7366	2.24385	1	1	1	0.00474989	1	0.0141619
FORC38_1024	PTS system, glucitol/sorbitol-specific IIB component and second of two IIC components	7.13667	29.3233	4.10883	77.255	284.796	3.68644	79.2385	284.987	3.59657	1.84662	0.0192135	1	0.0400451	0.00704529	1	0.0197988
FORC38_1025	PTS system, glucitol/sorbitol-specific IIC component	6.77667	30.9533	4.56763	36.9503	151.998	4.11357	37.9078	152.095	4.01223	2.0044	0.0103798	1	0.0234978	0.00346985	1	0.0109239
FORC38_1026	Membrane-bound lytic murein transglycosylase B precursor	60.7333	100.393	1.65302	754.591	1141.26	1.51242	771.64	1135.43	1.47146	0.557244	0.251973	1	0.351995	0.265497	1	0.39227
FORC38_1027	C-terminal domain of CinA type S; Protein Implicated in DNA repair function with RecA and MutS	138.63	163.707	1.18089	646.587	716.27	1.10777	661.411	709.132	1.07215	0.100506	0.669338	1	0.743408	0.810746	1	0.896058
FORC38_1028	RecA protein	885.403	376.923	0.425708	10692.3	4305.82	0.402704	10967.6	4259.09	0.388334	-1.36463	2.84822e-06	0.0133211	1.71443e-05	0.0240479	1	0.0556595
FORC38_1029	Regulatory protein RecX	27.0867	47.83	1.76581	125.613	220.454	1.75502	128.997	217.817	1.68855	0.755782	0.069521	1	0.12007	0.0875775	1	0.160324
FORC38_1030	Alanyl-tRNA synthetase	47.3533	219.757	4.64079	1575.28	7073.35	4.49022	1610.11	6974.57	4.33175	2.11495	8.09119e-06	0.0378425	4.37992e-05	0.000845754	1	0.00325787
FORC38_1031	Carbon storage regulator	33133.5	8228.74	0.248351	18945.7	4446.76	0.234711	19420.6	4430.39	0.228129	-2.13208	0.000134578	0.629421	0.000524518	0.0023595	1	0.00789
FORC38_1032	Putative phosphatase YqaB	205.217	342.583	1.66937	1138.24	1849.24	1.62465	1168.23	1828.28	1.565	0.646163	0.0599695	1	0.106241	0.167256	1	0.271489
FORC38_1033	Putative membrane protein	139.11	291.793	2.09757	516.105	1037.98	2.01117	528.917	1026.99	1.94169	0.95731	0.0138941	1	0.0301964	0.031167	1	0.0686582
FORC38_1034	Glutamate--cysteine ligase	424.793	348.397	0.820156	7982.7	6181.68	0.774385	8180.85	6120.76	0.748182	-0.41854	0.235006	1	0.333227	0.482942	1	0.617482
FORC38_1035	S-ribosylhomocysteine lyase	1118.84	546.507	0.48846	5532.72	2491.07	0.450243	5658.74	2470.68	0.436613	-1.19557	0.00655757	1	0.0157523	0.0453675	1	0.0939159
FORC38_1036	Putative glycoporin	21.12	10.9733	0.519571	345.789	164.548	0.475863	354.009	163.1	0.460722	-1.11803	0.00313807	1	0.00827326	0.00809628	1	0.022312
FORC38_1037	Drug resistance transporter EmrB	6.59	4.39667	0.667172	112.882	71.2004	0.630751	115.732	70.4609	0.608831	-0.715887	0.0255498	1	0.0509361	0.0623299	1	0.121743
FORC38_1038	Mobile element protein	82.1867	113.513	1.38116	603.024	825.266	1.36854	619.061	814.756	1.31612	0.396287	0.272978	1	0.372874	0.368123	1	0.504203
FORC38_1039	IS, phage, Tn; Transposon-related functions	11.9333	5.50667	0.461453	87.8347	39.5989	0.450834	90.3492	39.1841	0.433696	-1.20524	0.018912	1	0.0394695	0.00981371	1	0.0261951
FORC38_1040	Phage replication protein	1087.83	58.07	0.0533813	10072.9	485.703	0.048219	10344.9	484.108	0.0467968	-4.41745	2.79548e-15	1.30744e-11	1.02144e-13	3.90726e-09	1.8919e-05	7.22098e-08
FORC38_1041	Dihydropteroate synthase	1686.48	1964.79	1.16502	14851.1	17184.2	1.1571	15254.5	16964.7	1.11211	0.153297	0.635127	1	0.715435	0.812292	1	0.897153
FORC38_1042	Aminoglycoside 3'-phosphotransferase	882.1	1748.54	1.98225	7693.2	14756.7	1.91815	7887.59	14585.8	1.84921	0.88691	0.00762414	1	0.0179728	0.150913	1	0.249426
FORC38_1043	Aminoglycoside 3'-phosphotransferase 2	161.843	697.967	4.31261	1473.5	6204.86	4.21097	1510.7	6130.46	4.05802	2.02078	5.65012e-06	0.0264256	3.20699e-05	0.0010809	1	0.00403836
FORC38_1044	Mobile element protein	82.1867	113.513	1.38116	603.024	825.266	1.36854	619.061	814.756	1.31612	0.396287	0.272978	1	0.372874	0.368312	1	0.504203
FORC38_1045	APH(3') family aminoglycoside O-phosphotransferase	250.557	839.407	3.35017	1807.3	5809.86	3.21465	1852.82	5742.67	3.09943	1.632	1.43246e-07	0.000669964	1.14867e-06	0.00467565	1	0.0140357
FORC38_1046	Mobile element protein	82.1867	113.513	1.38116	603.024	825.266	1.36854	619.061	814.756	1.31612	0.396287	0.272978	1	0.372874	0.368307	1	0.504203
FORC38_1047	TniA putative transposase	690.337	108.247	0.156803	10218.8	1478.23	0.144658	10474.9	1471.42	0.140471	-2.83166	1.2689e-07	0.000593465	1.03211e-06	4.05343e-05	0.196267	0.000251632
FORC38_1048	EAL domain-containing protein	2.11333	4.81	2.27603	14.3659	33.4951	2.33156	14.796	32.9765	2.22875	1.15623	0.0542139	1	0.0972606	0.0401973	1	0.0849195
FORC38_1049	Mercuric transport protein, MerE	1.17333	3.92333	3.34375	1.40616	4.85579	3.45322	1.44015	4.77228	3.31373	1.72846	0.114123	1	0.182855	0.0678182	1	0.130463
FORC38_1050	Mercuric resistance operon coregulator	1.38667	2.27667	1.64183	3.8101	6.50129	1.70633	3.92392	6.42352	1.63702	0.711069	0.423473	1	0.529568	0.438448	1	0.574933
FORC38_1051	mercury(II) reductase	4.13	4.55333	1.1025	80.066	85.8866	1.0727	82.2016	84.9139	1.033	0.0468339	0.7972	1	0.846618	0.911215	1	0.976019
FORC38_1052	Mercuric transport protein, MerC	3.13	4.87333	1.55698	11.1406	17.2399	1.54748	11.4767	17.0377	1.48454	0.570018	0.268019	1	0.368143	0.279038	1	0.407573
FORC38_1053	Periplasmic mercury(+2) binding protein	6.87333	4.89333	0.71193	11.4257	8.08816	0.707891	11.7293	8.02301	0.684012	-0.547906	0.506304	1	0.60356	0.433457	1	0.571258
FORC38_1054	Mercuric transport protein, MerT	0.956667	2.19	2.2892	2.53854	5.99207	2.36044	2.6018	5.89673	2.2664	1.1804	0.175222	1	0.261909	0.150669	1	0.249245
FORC38_1055	Mercuric resistance operon regulatory protein	42.95	52.6967	1.22693	162.8	191.184	1.17435	166.844	189.266	1.13439	0.181916	0.414067	1	0.51989	0.640502	1	0.756786
FORC38_1056	hypothetical protein	2.98333	2.99667	1.00447	6.52586	6.44074	0.986955	6.70588	6.35552	0.947753	-0.0774165	0.953789	1	0.967022	1	1	1
FORC38_1057	Relaxase	11.7333	6.71	0.571875	14.3279	8.33988	0.582074	14.7763	8.26203	0.559141	-0.838717	0.30986	1	0.41347	0.20021	1	0.314746
FORC38_1058	Transcriptional regulator, TetR family	978.873	455.757	0.465593	6769.36	3161.51	0.467032	6974.11	3119.59	0.44731	-1.16065	0.0336846	1	0.0646728	0.0704482	1	0.134401
FORC38_1059	Tetracycline efflux protein TetA	11.62	17.92	1.54217	161.81	247.03	1.52667	165.968	243.801	1.46896	0.554797	0.16767	1	0.252721	0.209622	1	0.326115
FORC38_1060	Permease of the drug/metabolite transporter (DMT) superfamily	7.05667	8.73	1.23713	68.899	83.9501	1.21845	70.7063	82.8619	1.17192	0.228871	0.506505	1	0.60356	0.601346	1	0.723947
FORC38_1061	Amidases related to nicotinamidase	2.17333	1.17333	0.539877	7.49773	4.28542	0.571562	7.67599	4.21014	0.548481	-0.866486	0.348885	1	0.454649	0.207117	1	0.323218
FORC38_1062	Mobile element protein	20.65	8.88333	0.430186	429.712	179.534	0.417801	441.379	177.512	0.402175	-1.3141	0.000726373	1	0.00226634	0.00220848	1	0.0074571
FORC38_1063	hypothetical protein	11.8033	17.45	1.4784	17.3252	24.578	1.41862	17.7131	24.3107	1.37247	0.456779	0.314651	1	0.418669	0.350343	1	0.485697
FORC38_1064	Tryptophan synthase beta chain like	656.63	536.74	0.817416	1086.49	896.196	0.824855	1114.16	885.517	0.794788	-0.331359	0.578758	1	0.667864	0.49689	1	0.630323
FORC38_1065	Beta-lactamase	2407.53	7016.32	2.91432	23384.1	65184.1	2.78754	23972.3	64504.7	2.6908	1.42804	0.000210416	0.984116	0.000777958	0.0298509	1	0.0662411
FORC38_1066	Mobile element protein	19.0133	225.293	11.8492	279.002	3266.46	11.7077	287.06	3231.93	11.2587	3.49297	1.89386e-08	8.85757e-05	1.85305e-07	1.14222e-07	0.000553065	1.47543e-06
FORC38_1067	hypothetical protein	0.296667	4.11	13.8539	0.370353	5.54756	14.9791	0.376863	5.45411	14.4724	3.85523	0.0105717	1	0.0238398	0.00231863	1	0.00777884
FORC38_1068	hypothetical protein	0.563333	1.43667	2.5503	1.08409	2.90157	2.6765	1.11247	2.86281	2.57338	1.36367	0.277223	1	0.377019	0.200285	1	0.314762
FORC38_1069	hypothetical protein	0.633333	0.493333	0.778947	2.16818	1.64165	0.757155	2.22494	1.61876	0.727551	-0.45888	0.696334	1	0.765935	0.795385	1	0.88291
FORC38_1070	hypothetical protein	0.71	0.303333	0.42723	3.03783	1.26215	0.415476	3.10964	1.24397	0.400036	-1.3218	0.324372	1	0.429405	0.342909	1	0.47794
FORC38_1071	membrane protein	3.19	2.25667	0.707419	3.55303	2.40258	0.676207	3.63403	2.38458	0.65618	-0.607836	0.554582	1	0.646023	0.537698	1	0.665999
FORC38_1072	hypothetical protein	0	3.26333	Inf	0	4.42566	Inf	0	4.39437	Inf	#VALUE!	0.00360542	1	0.00933696	0.00080169	1	0.00313521
FORC38_1073	hypothetical protein	4.27667	15.9733	3.735	42.0204	155.387	3.69789	43.2072	153.677	3.55674	1.83056	0.000597315	1	0.00192665	0.000279161	1	0.0012819
FORC38_1074	hypothetical protein	16.1267	43.4267	2.69285	44.3299	118.465	2.67235	45.4818	117.213	2.57714	1.36577	0.00548588	1	0.0134826	0.00420167	1	0.0128276
FORC38_1075	DNA-cytosine methyltransferase	16.31	31.5433	1.93399	275.676	506.269	1.83646	283.226	502.74	1.77505	0.827858	0.115393	1	0.184447	0.103647	1	0.184371
FORC38_1076	hypothetical protein	30.2067	48.2467	1.59722	11.5287	17.9582	1.55769	11.7868	17.849	1.51432	0.59867	0.286326	1	0.387597	0.25665	1	0.381781
FORC38_1077	hypothetical protein	34.45	27.9233	0.810547	329.692	249.976	0.75821	338.004	248.182	0.734257	-0.445642	0.312588	1	0.416664	0.300573	1	0.433019
FORC38_1078	Mobile element protein	12.4233	18.52	1.49074	228.161	335.93	1.47234	233.961	331.213	1.41568	0.501493	0.190187	1	0.279895	0.252607	1	0.377507
FORC38_1079	Mobile element protein	17.1933	7.97333	0.463746	45.0212	20.4662	0.45459	46.2418	20.256	0.438045	-1.19085	0.0081959	1	0.0191565	0.00626669	1	0.0180186
FORC38_1080	transposase	3.14667	3.06	0.972458	9.89142	8.97526	0.907378	10.1303	8.89202	0.877768	-0.188089	0.789844	1	0.841005	0.766321	1	0.856737
FORC38_1081	hypothetical protein	3.2	11.39	3.55938	9.24728	31.0898	3.36205	9.47489	30.7665	3.24716	1.69918	0.000396933	1	0.00134819	0.000389605	1	0.00172438
FORC38_1082	hypothetical protein	15.74	37.8133	2.40237	12.3334	29.5571	2.39651	12.6337	29.2189	2.31278	1.20963	0.00964979	1	0.0220587	0.00916996	1	0.0247359
FORC38_1083	ATP/GTP-binding protein	55.3933	108.213	1.95354	779.698	1414.15	1.81372	799.067	1399.25	1.7511	0.808263	0.00935113	1	0.0214388	0.0623579	1	0.121749
FORC38_1084	hypothetical protein	51.1533	58.7133	1.14779	451.572	495.86	1.09807	463.644	490.043	1.05694	0.0798918	0.697608	1	0.767155	0.84911	1	0.926823
FORC38_1085	probable copper-binding protein	57.1433	43.94	0.768944	217.271	157.424	0.724552	222.55	155.921	0.700608	-0.513321	0.105462	1	0.170674	0.189124	1	0.299947
FORC38_1086	Heavy metal sensor histidine kinase	15.42	22.1	1.4332	255.315	358.474	1.40405	262.32	354.157	1.35009	0.43306	0.249953	1	0.349486	0.325495	1	0.460566
FORC38_1087	DNA-binding heavy metal response regulator	38.2133	45.0067	1.17777	269.386	307.222	1.14045	276.515	303.595	1.09793	0.134789	0.55928	1	0.650361	0.743174	1	0.839422
FORC38_1088	copper resistance protein D	30.3433	26.0967	0.860046	238.563	199.379	0.835752	244.919	197.202	0.805173	-0.31263	0.480088	1	0.58005	0.453932	1	0.590051
FORC38_1089	Copper resistance protein CopC	36.2533	31.62	0.872196	91.1243	77.122	0.846338	93.4154	76.2248	0.815977	-0.2934	0.462686	1	0.565048	0.458995	1	0.594895
FORC38_1090	copper resistance protein B	19.5833	26.1833	1.33702	193.526	246.827	1.27542	198.342	243.974	1.23007	0.29874	0.239209	1	0.337413	0.452356	1	0.588318
FORC38_1091	Multicopper oxidase	37.3233	29.27	0.784228	830.128	613.249	0.73874	850.633	606.728	0.713266	-0.487488	0.0859205	1	0.143826	0.225683	1	0.34581
FORC38_1092	Copper-binding protein PcoE	22.77	1.71667	0.0753916	91.0627	6.5096	0.0714847	93.184	6.45584	0.0692806	-3.85141	6.69221e-13	3.12995e-09	1.53429e-11	2.22257e-13	1.07617e-09	1.65564e-11
FORC38_1093	Cell wall endopeptidase, family M23/M37	10.3167	20.8833	2.02423	80.6422	163.974	2.03336	82.7209	161.617	1.95376	0.966255	0.0410435	1	0.0766003	0.0367082	1	0.078961
FORC38_1094	hypothetical protein	200.6	35.2533	0.175739	141.292	23.3526	0.165279	144.65	23.2449	0.160698	-2.63758	2.25782e-06	0.0105598	1.3968e-05	2.14681e-07	0.00103948	2.56551e-06
FORC38_1095	Lead, cadmium, zinc and mercury transporting ATPase; Copper-translocating P-type ATPase	113.813	23.17	0.203579	3493.69	630.176	0.180375	3572.49	628.258	0.17586	-2.5075	3.91907e-05	0.183295	0.000175907	6.40638e-05	0.310197	0.000366361
FORC38_1096	CopG protein	144.72	52.0733	0.359821	560.511	187.256	0.334082	574.403	186.102	0.323992	-1.62597	5.25181e-05	0.245627	0.000227433	0.000233527	1	0.00110316
FORC38_1097	Cobalt-zinc-cadmium resistance protein CzcA; Cation efflux system protein CusA	34.8933	14.1	0.404089	1387.76	519.152	0.374093	1423.26	515.583	0.362256	-1.46492	7.89537e-05	0.369267	0.000328529	0.00103854	1	0.00389814
FORC38_1098	Cobalt/zinc/cadmium efflux RND transporter, membrane fusion protein, CzcB family	49.6567	21.2367	0.42767	646.38	255.608	0.395446	662.408	254.09	0.383585	-1.38238	0.00200769	1	0.00561265	0.00229126	1	0.00772045
FORC38_1099	Cobalt/zinc/cadmium efflux RND transporter, membrane fusion protein, CzcB family	26.0567	17.9533	0.689011	8.08253	5.56803	0.688897	8.28062	5.55123	0.670388	-0.576932	0.562102	1	0.652889	0.523849	1	0.653058
FORC38_1100	Cation efflux system protein CusF precursor	43.3133	24.6833	0.569878	118.101	61.6957	0.522399	120.957	61.4734	0.508223	-0.976466	0.0791895	1	0.134018	0.0435654	1	0.0908065
FORC38_1101	Cation efflux system protein CusC precursor	38.0433	22.3333	0.58705	626.864	343.833	0.548497	641.675	341.032	0.531471	-0.911937	0.0199145	1	0.0413038	0.0331043	1	0.0723662
FORC38_1102	Copper-sensing two-component system response regulator CusR	61.2733	32.3133	0.527364	433.506	211.397	0.487645	444.093	209.551	0.471862	-1.08356	0.00121815	1	0.00360816	0.00839645	1	0.0229953
FORC38_1103	Heavy metal sensor histidine kinase	51.0433	34.95	0.684712	901.506	571.322	0.633742	925.002	566.698	0.612645	-0.706878	0.0248401	1	0.0498816	0.0868404	1	0.159153
FORC38_1104	Silver-binding protein	39.3267	12.62	0.320902	147.861	44.3883	0.300204	151.418	44.112	0.291326	-1.77929	0.000116883	0.546662	0.000464849	7.39254e-05	0.357947	0.000411611
FORC38_1105	putative exported protein	7153.61	1659.52	0.231983	19369.5	3970.91	0.205008	19816.6	3976.77	0.200678	-2.31704	0.00501842	1	0.0124913	0.00617975	1	0.0178215
FORC38_1106	predicted ATP-dependent endonuclease, OLD family	21.18	29.3367	1.38511	468.861	587.123	1.25223	481.282	584.287	1.21402	0.279795	0.509706	1	0.605664	0.558501	1	0.683412
FORC38_1107	transcriptional regulator	14.71	18.72	1.2726	29.3301	36.0717	1.22986	30.06	35.642	1.18569	0.245733	0.534878	1	0.629023	0.609661	1	0.730895
FORC38_1108	hypothetical protein	0.12	1.09333	9.11111	1.175	10.3732	8.82826	1.22376	10.3204	8.43332	3.0761	0.00322184	1	0.00844982	0.000477723	1	0.00204884
FORC38_1109	Tn7-like transposition protein D	2.61	3.13667	1.20179	48.6719	53.7519	1.10437	49.9188	53.3784	1.06931	0.0966739	0.708713	1	0.77572	0.836603	1	0.9171
FORC38_1110	Tn7-like transposition protein TnsC	2.16	2.07333	0.959877	36.9063	33.8633	0.917546	37.9285	33.5099	0.883501	-0.178697	0.770193	1	0.826001	0.689409	1	0.796117
FORC38_1111	integrase	3.13333	3	0.957447	80.3101	70.7336	0.880756	82.3362	70.0468	0.85074	-0.233209	0.622642	1	0.704426	0.571897	1	0.695061
FORC38_1112	Tn7-like transposase TnsA	18.5733	11.55	0.621859	170.286	100.264	0.588797	174.865	99.1362	0.56693	-0.818756	0.026126	1	0.0519521	0.0408982	1	0.0860621
FORC38_1113	hypothetical protein	25.4667	83.0467	3.26099	65.0013	209.018	3.2156	66.7963	206.614	3.0932	1.6291	7.89502e-05	0.36925	0.000328529	0.000197003	0.953889	0.000953889
FORC38_1114	hypothetical protein	8.55667	29.2733	3.42111	13.1763	45.0814	3.4214	13.4729	44.5703	3.30816	1.72603	0.00171849	1	0.00492184	0.00074503	1	0.00294966
FORC38_1115	hypothetical protein	12.1467	21.46	1.76674	48.5611	86.6099	1.78352	49.985	85.5506	1.71153	0.775283	0.132195	1	0.207683	0.119953	1	0.208146
FORC38_1116	hypothetical protein	2.28	11.27	4.94298	2.76404	13.6985	4.95597	2.83113	13.545	4.78431	2.25831	0.0118892	1	0.0264159	0.0037755	1	0.0117412
FORC38_1117	DNA-binding protein H-NS	2043.74	1792.84	0.877232	6945	5842.61	0.841268	7125.45	5786.47	0.812085	-0.300298	0.421227	1	0.527323	0.61159	1	0.732818
FORC38_1118	hypothetical protein (plasmid)	52.0267	105.93	2.03607	25.9003	53.8827	2.08039	26.5699	53.3233	2.00691	1.00498	0.00636665	1	0.0153568	0.0136597	1	0.0344123
FORC38_1119	putative exported protein	90.7767	118.717	1.30779	1023.88	1199.99	1.172	1047.53	1189.34	1.13537	0.18316	0.659596	1	0.73556	0.715893	1	0.817729
FORC38_1120	putative DNA helicase	73.2833	82.84	1.13041	1845.25	1911.33	1.03581	1892.16	1895.17	1.00159	0.00229313	0.878026	1	0.910538	0.996711	1	1
FORC38_1121	hypothetical protein	22.4067	21.4	0.955073	29.3296	26.9805	0.919909	30.1149	26.6953	0.88645	-0.173889	0.806093	1	0.853736	0.745084	1	0.841047
FORC38_1122	hypothetical protein	57.05	21.1133	0.370085	114.117	40.1381	0.351727	116.924	39.775	0.340179	-1.55563	2.43455e-05	0.113864	0.000115739	0.0001299	0.628974	0.000663388
FORC38_1123	hypothetical protein	144.393	20.6367	0.14292	181.643	25.1541	0.138481	186.195	24.9216	0.133847	-2.90135	2.84743e-17	1.33174e-13	1.41675e-15	7.70621e-12	3.73135e-08	3.08376e-10
FORC38_1124	hypothetical protein	37.62	42.33	1.1252	16.7291	18.642	1.11435	17.1343	18.4822	1.07866	0.109245	0.780677	1	0.833716	0.869828	1	0.94226
FORC38_1125	putative DNA-binding protein	51.4167	49.24	0.957666	456.926	407.953	0.892822	468.249	404.633	0.86414	-0.210663	0.601966	1	0.687185	0.605736	1	0.727604
FORC38_1126	hypothetical protein	24.69	34.17	1.38396	86.6982	112.002	1.29186	88.8532	111.028	1.24957	0.321428	0.38187	1	0.487447	0.459667	1	0.595525
FORC38_1127	hypothetical protein	47.5267	64.9667	1.36695	39.0292	50.8971	1.30408	39.9656	50.4862	1.26324	0.337132	0.384512	1	0.489591	0.44774	1	0.583314
FORC38_1128	HipA protein	49.2133	33.0033	0.670618	772.97	476.645	0.61664	792.106	472.502	0.596514	-0.745373	0.0274021	1	0.054236	0.0721872	1	0.136885
FORC38_1129	Transcriptional regulator, ArsR family	45.1733	42.0533	0.930933	89.5534	78.0193	0.871204	91.7682	77.4147	0.84359	-0.245387	0.620224	1	0.70254	0.56045	1	0.685277
FORC38_1130	hypothetical protein	8.89	93.2467	10.4889	28.7396	300.836	10.4677	29.4683	297.574	10.0981	3.33601	9.11203e-08	0.00042617	7.72046e-07	1.48696e-08	7.19987e-05	2.3529e-07
FORC38_1131	hypothetical protein	66.7933	57.08	0.854576	172.244	137.901	0.800617	176.404	136.488	0.773722	-0.370113	0.388106	1	0.493253	0.367006	1	0.503127
FORC38_1132	hypothetical protein	144.177	82.7067	0.573648	249.818	135.094	0.540768	256.902	133.964	0.52146	-0.939372	0.142533	1	0.220592	0.0767435	1	0.143532
FORC38_1133	putative phage inhibition, colicin resistance and tellurite resistance protein	22.34	109.933	4.92092	327.107	1503.96	4.59777	334.795	1491.85	4.456	2.15575	2.02146e-07	0.000945436	1.57573e-06	5.02385e-06	0.0243255	4.08831e-05
FORC38_1134	Tellurium resistance protein TerD	206.857	854.787	4.13227	1181.75	4519.29	3.82424	1209.96	4489.68	3.71059	1.89165	5.01027e-06	0.023433	2.86468e-05	0.00113227	1	0.00420757
FORC38_1135	tellurium resistance protein TerD	186.243	518.54	2.78421	1069.91	2778.9	2.59731	1095.48	2758.73	2.51829	1.33244	0.000577309	1	0.00187375	0.00904437	1	0.0244516
FORC38_1136	Integral membrane protein TerC	32.9633	265.457	8.05309	395.784	2948.12	7.44881	405.242	2925.46	7.21905	2.85181	1.30835e-09	6.11914e-06	1.58117e-08	2.19233e-07	0.00106153	2.60178e-06
FORC38_1137	Tellurite resistance protein TerB	7.25333	146.693	20.2243	29.9917	559.723	18.6626	30.676	555.801	18.1184	4.17938	5.59424e-19	2.61643e-15	4.08817e-17	1.00153e-15	4.8494e-12	1.38554e-13
FORC38_1138	hypothetical protein	6.77667	145.043	21.4033	86.0378	1701.66	19.778	87.9173	1687.11	19.1897	4.26226	4.38344e-14	2.05013e-10	1.23502e-12	4.59063e-13	2.22278e-09	2.91686e-11
FORC38_1139	Tellurium resistance protein TerD	9.51333	167.743	17.6324	55.841	905.519	16.216	57.071	898.616	15.7456	3.97688	2.39083e-14	1.11819e-10	7.30845e-13	2.6971e-13	1.30594e-09	1.89266e-11
FORC38_1140	Carbamoylphosphate synthase large subunit (split gene in MJ)	10.2333	31.0267	3.03192	124.407	364.341	2.92861	127.421	360.19	2.82678	1.49916	0.000171776	0.803394	0.000649995	0.000686949	1	0.00275348
FORC38_1141	Adenine/guanine phosphoribosyltransferases and related PRPP-binding proteins	4.17667	10.1	2.4182	55.4141	126.546	2.28365	56.7691	125.28	2.20684	1.14198	0.000362587	1	0.00124968	0.00405463	1	0.0124414
FORC38_1142	hypothetical protein	7.78	13.72	1.7635	64.4237	106.571	1.65422	66.0685	105.71	1.60001	0.678079	0.0342548	1	0.065594	0.0894403	1	0.163115
FORC38_1143	putative ATP/GTP-binding protein protein	17.5133	33.9933	1.941	216.7	393.979	1.81809	222.101	390.414	1.75782	0.813791	0.00121617	1	0.00360458	0.0409828	1	0.0862026
FORC38_1144	Citrate lyase beta chain	18.8767	36.2467	1.92018	202.375	366.962	1.81328	207.45	363.671	1.75305	0.80987	0.00520148	1	0.0128801	0.046324	1	0.0955691
FORC38_1145	hypothetical protein	34.6767	46.7633	1.34855	370.845	464.862	1.25352	379.531	460.601	1.2136	0.279298	0.383995	1	0.489225	0.509231	1	0.64092
FORC38_1146	tellurium resistance protein TerW	71.13	56.0767	0.788369	302.72	224.967	0.743152	310.057	222.851	0.71874	-0.476457	0.142322	1	0.220411	0.233969	1	0.355915
FORC38_1147	tellurium resistance protein TerY	292.237	364.95	1.24882	1717.27	1972.57	1.14867	1758.75	1958.98	1.11385	0.155554	0.672518	1	0.74615	0.767841	1	0.857446
FORC38_1148	Putative tellurium resistance protein	219.103	409.937	1.87097	1431.15	2454.62	1.71514	1466.32	2439.51	1.66369	0.734389	0.060162	1	0.106489	0.150412	1	0.248905
FORC38_1149	hypothetical protein	171.853	313.267	1.82287	1111.45	1867.84	1.68054	1139.74	1857.29	1.62957	0.704488	0.0863114	1	0.144429	0.151663	1	0.250336
FORC38_1150	hypothetical protein	139.283	219.127	1.57324	1633.87	2390.97	1.46338	1677.88	2377.53	1.41699	0.502826	0.241525	1	0.339631	0.346743	1	0.481898
FORC38_1151	hypothetical protein	122.187	168.42	1.37838	2403.09	3059.91	1.27332	2466.34	3043.06	1.23384	0.303154	0.430928	1	0.537166	0.59057	1	0.713815
FORC38_1152	kinase	60.75	176.183	2.90014	1022.82	2722.73	2.66199	1049.65	2709.68	2.5815	1.36821	0.00246615	1	0.00671373	0.010861	1	0.0284574
FORC38_1153	hypothetical protein	5.65667	18.6033	3.28874	69.7524	221.127	3.17017	71.5475	219.235	3.06419	1.61551	0.00217547	1	0.00602764	0.00111846	1	0.00416905
FORC38_1154	hypothetical protein	65.1967	495.117	7.5942	35.9647	289.329	8.0448	37.1018	286.157	7.71274	2.94724	5.81352e-07	0.00271898	4.12592e-06	1.24894e-07	0.000604737	1.58724e-06
FORC38_1155	putative recombinase	52.8667	36.8467	0.696974	724.855	476.663	0.657597	742.876	472.402	0.63591	-0.653105	0.0518253	1	0.0939484	0.113386	1	0.198702
FORC38_1156	hypothetical protein	5.40333	120.773	22.3516	10.9375	234	21.3943	11.2231	232.905	20.7524	4.37521	2.31099e-11	1.08085e-07	3.98838e-10	4.16259e-12	2.01552e-08	1.8491e-10
FORC38_1157	hypothetical protein	37.6833	91.0767	2.4169	378.394	866.413	2.28971	388.175	860.329	2.21634	1.14818	0.0233119	1	0.0473425	0.0209955	1	0.0495661
FORC38_1158	hypothetical protein	21.5933	90.6467	4.1979	233.519	927.826	3.97324	239.402	920.726	3.84595	1.94334	1.86047e-05	0.0870141	9.14013e-05	4.66995e-05	0.226119	0.000282649
FORC38_1159	hypothetical protein	24.2367	83.9067	3.46197	96.1324	324.018	3.37054	98.5383	320.903	3.25663	1.70338	0.000863125	1	0.00265725	0.000562248	1	0.00233419
FORC38_1160	hypothetical protein	18.58	95.7667	5.15429	96.5203	482.091	4.99471	98.8758	477.545	4.82974	2.27195	0.000212658	0.994602	0.000785625	6.05368e-05	0.293119	0.000350621
FORC38_1161	membrane protein	9.59	99.2933	10.3538	55.7928	572.927	10.2688	57.2588	567.145	9.90494	3.30815	2.30152e-07	0.00107642	1.77627e-06	5.44136e-08	0.000263471	7.68136e-07
FORC38_1162	hypothetical protein	10.1633	87.57	8.61627	17.0617	148.953	8.73028	17.4641	147.419	8.44126	3.07746	1.11286e-05	0.0520484	5.82197e-05	1.27715e-06	0.00618398	1.23927e-05
FORC38_1163	hypothetical protein	0.386667	232.273	600.707	4.07824	2284.09	560.069	4.21537	2281.15	541.151	9.07989	1.13939e-13	5.32895e-10	2.97706e-12	6.02289e-11	2.91628e-07	1.90607e-09
FORC38_1164	hypothetical protein	1.79	395.063	220.706	18.4711	3793.34	205.366	19.0295	3789.07	199.116	7.63747	8.44956e-12	3.95186e-08	1.58709e-10	1.60809e-09	7.78636e-06	3.24432e-08
FORC38_1165	hypothetical protein	0.183333	449.083	2449.55	1.84611	4227.95	2290.19	1.89726	4221.72	2225.17	11.1197	7.29817e-19	3.41335e-15	5.09456e-17	5.24447e-13	2.53937e-09	3.17422e-11
FORC38_1166	hypothetical protein	0.146667	226.31	1543.02	1.50273	2171.53	1445.06	1.53851	2168.34	1409.38	10.4608	7.95531e-15	3.7207e-11	2.65764e-13	6.07475e-12	2.9414e-08	2.51401e-10
FORC38_1167	hypothetical protein	0.67	327.15	488.284	6.34298	2908.66	458.563	6.53866	2904.75	444.242	8.7952	1.11574e-14	5.21834e-11	3.59885e-13	1.95117e-11	9.44757e-08	6.56081e-10
FORC38_1168	hypothetical protein	0.753333	500.687	664.628	3.69788	2279.97	616.561	3.78157	2277.65	602.304	9.23435	3.54225e-14	1.65671e-10	1.02901e-12	1.71108e-11	8.28506e-08	5.87593e-10
FORC38_1169	hypothetical protein	6.91667	775.677	112.146	104.573	10773.1	103.02	107.514	10773.2	100.203	6.64678	1.35501e-09	6.33736e-06	1.63334e-08	1.40131e-07	0.000678512	1.76696e-06
FORC38_1170	hypothetical protein	3.44333	466.647	135.522	3.34319	440.244	131.684	3.4487	440.131	127.622	6.99573	1.22537e-08	5.73104e-05	1.26234e-07	3.16017e-08	0.000153015	4.68949e-07
FORC38_1171	hypothetical protein	4.82333	1267.2	262.724	118.347	28397.3	239.949	121.482	28391.4	233.708	7.86856	4.79293e-13	2.24166e-09	1.14957e-11	4.67296e-09	2.26265e-05	8.47433e-08
FORC38_1172	hypothetical protein	1.05333	1124.47	1067.54	13.319	13287.6	997.642	13.7311	13281.7	967.271	9.91778	5.80255e-15	2.71385e-11	2.01026e-13	6.018e-10	2.91392e-06	1.44253e-08
FORC38_1173	hypothetical protein	0	2174.59	Inf	0	920.211	Inf	0	919.598	Inf	#VALUE!	5.49545e-07	0.00257022	3.93602e-06	1.83372e-13	8.87886e-10	1.41847e-11
FORC38_1174	Nitric oxide reductase activation protein NorQ	3.07	2000.47	651.62	36.3734	21919.5	602.624	37.4709	21916.4	584.892	9.19203	1.18121e-16	5.52451e-13	5.21181e-15	1.11544e-10	5.40097e-07	3.19584e-09
FORC38_1175	hypothetical protein	0.4	1449.99	3624.98	4.2444	14533	3424.05	4.39396	14524.9	3305.66	11.6907	1.30494e-07	0.00061032	1.05775e-06	1.06695e-11	5.16618e-08	4.10014e-10
FORC38_1176	hypothetical protein	1.01667	2083.29	2049.14	2.99415	5840.74	1950.72	3.1029	5837.42	1881.28	10.8775	6.63305e-17	3.10228e-13	3.01192e-15	6.80893e-12	3.29689e-08	2.77049e-10
FORC38_1177	hypothetical protein	0.983333	1394.29	1417.92	9.13294	12239.1	1340.11	9.44329	12228.6	1294.95	10.3387	1.02992e-18	4.81692e-15	6.98105e-17	9.41004e-12	4.55634e-08	3.70434e-10
FORC38_1178	hypothetical protein	163.627	1677.02	10.249	43.0211	435.547	10.124	44.1121	434.18	9.84265	3.29905	6.98143e-06	0.0326521	3.8602e-05	1.16716e-06	0.00565139	1.14401e-05
FORC38_1179	ATP-dependent DNA helicase UvrD/PcrA	23.5733	42.6467	1.80911	514.015	892.715	1.73675	527.013	884.799	1.6789	0.747512	0.170215	1	0.255732	0.151469	1	0.250141
FORC38_1180	IncH1 plasmid conjugative transfer protein Orf4	94.5133	153.753	1.62679	903.655	1399.86	1.54911	928.333	1388.03	1.49518	0.580323	0.108776	1	0.175551	0.203223	1	0.317935
FORC38_1181	IncF plasmid conjugative transfer protein TraN	11.7233	73.4833	6.26813	474.004	2874.4	6.06407	485.966	2848.18	5.86088	2.55112	5.75264e-05	0.269051	0.000247062	5.75323e-05	0.278571	0.000335628
FORC38_1182	IncF plasmid conjugative transfer pilus assembly protein TraU	12.42	80.12	6.45089	148.269	945.674	6.37811	152.397	936.862	6.14749	2.62	0.000309055	1	0.00109173	7.43342e-05	0.359926	0.000413233
FORC38_1183	IncF plasmid conjugative transfer pilus assembly protein TraW	3.86333	84.6667	21.9154	69.7633	1502.66	21.5395	71.5765	1487.85	20.7869	4.3776	1.16172e-09	5.43338e-06	1.42608e-08	4.8751e-10	2.36052e-06	1.21052e-08
FORC38_1184	signal peptidase I	0	45.1767	Inf	0	93.9818	Inf	0	92.8927	Inf	#VALUE!	4.63503e-10	2.1678e-06	6.3386e-09	4.43922e-14	2.14947e-10	4.13359e-12
FORC38_1185	IncH1 plasmid conjugative transfer protein Orf9	12.3633	70.3667	5.69156	682.421	3694.37	5.41362	700.004	3668.73	5.24102	2.38985	0.000395011	1	0.00134263	0.000443667	1	0.00192221
FORC38_1186	hypothetical protein	14.5667	100.07	6.86979	77.7884	527.842	6.78561	80.0144	522.667	6.53216	2.70756	6.8111e-06	0.0318555	3.78331e-05	2.0096e-06	0.00973047	1.84289e-05
FORC38_1187	IncH1 plasmid conjugative transfer protein HtdF	20.5467	133.487	6.49676	74.3638	476.95	6.41375	76.5119	472.688	6.17797	2.62713	4.29572e-06	0.0200911	2.4912e-05	1.76331e-06	0.00853796	1.62938e-05
FORC38_1188	transfer repressor	119.69	264.423	2.20923	477.416	1023.85	2.14456	490.635	1015.84	2.07046	1.04995	0.0398575	1	0.0747148	0.0368124	1	0.0790874
FORC38_1189	hypothetical protein	5.80667	33.9733	5.85075	37.4539	215.299	5.74837	38.4855	213.156	5.53861	2.46952	4.30052e-06	0.0201135	2.4912e-05	1.59401e-06	0.0077182	1.50746e-05
FORC38_1190	IncH1 plasmid conjugative transfer partition protein ParM	25.7467	222.553	8.64397	300.295	2530.8	8.4277	308.6	2507.3	8.12476	3.02233	1.04531e-08	4.8889e-05	1.1011e-07	9.31048e-08	0.000450813	1.23511e-06
FORC38_1191	hypothetical protein	0	2.61333	Inf	0	0.760937	Inf	0	0.765823	Inf	#VALUE!	0.275883	1	0.375963	0.266823	1	0.39389
FORC38_1192	IncH1 plasmid conjugative transfer protein TrhO	2.06	55.6067	26.9935	21.5092	591.329	27.4919	22.1117	583.677	26.3968	4.72229	3.83129e-12	1.79189e-08	7.75711e-11	1.81927e-12	8.80893e-09	9.08137e-11
FORC38_1193	IncH1 plasmid conjugative transfer protein Orf16	0.423333	36.4967	86.2126	3.76182	331.565	88.1395	3.87474	327.649	84.5601	6.40191	1.24952e-15	5.84402e-12	4.75123e-14	8.22745e-17	3.98373e-13	1.32791e-14
FORC38_1194	hypothetical protein	0	35.6667	Inf	0	14.0799	Inf	0	13.9361	Inf	#VALUE!	6.71929e-05	0.314261	0.000284142	5.38426e-07	0.00260706	5.76783e-06
FORC38_1195	Chromosome (plasmid) partitioning protein ParB	9.57	82.9433	8.66702	108.017	877.833	8.12683	110.867	870.119	7.84831	2.97238	2.99145e-21	1.3991e-17	2.91479e-19	2.37327e-11	1.14914e-07	7.76446e-10
FORC38_1196	Chromosome (plasmid) partitioning protein ParA	9.01	73.3733	8.14354	123.52	915.564	7.41229	126.603	908.649	7.17717	2.84342	3.93013e-14	1.83812e-10	1.13464e-12	7.65579e-10	3.70693e-06	1.79495e-08
FORC38_1197	hypothetical protein	5.70667	4.2	0.735981	1.79783	1.32715	0.738195	1.84808	1.31181	0.709823	-0.494469	0.694024	1	0.764292	1	1	1
FORC38_1198	hypothetical protein	1.66667	1.06667	0.64	0.370353	0	0	0.376863	0	0	#NUM!	0.44388	1	0.548633	1	1	1
FORC38_1199	hypothetical protein	1.66667	1.06667	0.64	0.370353	0	0	0.376863	0	0	#NUM!	0.44388	1	0.548633	1	1	1
FORC38_1200	hypothetical protein	0	6.41333	Inf	0	1.32908	Inf	0	1.32805	Inf	#VALUE!	0.10361	1	0.168141	0.141767	1	0.237768
FORC38_1201	IncF plasmid conjugative transfer pilus assembly protein TraC	9.36333	218.46	23.3314	315.721	7021.15	22.2385	323.904	6968.88	21.5152	4.42729	4.83661e-11	2.26208e-07	7.97543e-10	2.3276e-08	0.000112703	3.56654e-07
FORC38_1202	IncH1 plasmid conjugative transfer protein TrhV	26.8833	230.347	8.56838	286.303	2354.76	8.22471	293.458	2336.52	7.96201	2.99313	2.4201e-06	0.0113188	1.48541e-05	1.73184e-06	0.00838557	1.60643e-05
FORC38_1203	Thiol:disulfide involved in conjugative transfer	4.23333	182.593	43.1323	41.476	1748	42.1448	42.484	1731.17	40.7487	5.34868	3.15265e-14	1.4745e-10	9.39169e-13	1.63804e-13	7.93138e-10	1.30023e-11
FORC38_1204	IncH1 plasmid conjugative transfer protein HtdV	1.34	131.15	97.8731	5.85475	572.14	97.7223	6.03239	567.006	93.9936	6.55449	3.07026e-13	1.43596e-09	7.67895e-12	4.87979e-13	2.3628e-09	3.02923e-11
FORC38_1205	IncF plasmid conjugative transfer pilus assembly protein TraB	3.23667	172.863	53.4078	51.5923	2707.65	52.4816	52.8441	2682.69	50.7661	5.66579	1.98478e-12	9.2828e-09	4.23872e-11	1.39587e-11	6.75883e-08	5.00654e-10
FORC38_1206	HtdO (plasmid)	0.803333	225.443	280.635	3.30056	927.164	280.912	3.38658	918.069	271.09	8.08263	3.74313e-20	1.75066e-16	3.18302e-18	7.98952e-19	3.86853e-15	2.41783e-16
FORC38_1207	hypothetical protein	7.46	221.56	29.6997	110.964	3260.5	29.3833	113.837	3227.21	28.3493	4.82524	5.91541e-10	2.76664e-06	7.8375e-09	2.07973e-09	1.00701e-05	4.09352e-08
FORC38_1208	IncF plasmid conjugative transfer pilus assembly protein TraE	0.606667	261.113	430.407	5.09839	2214.45	434.344	5.23466	2189.58	418.285	8.70834	3.22533e-24	1.50849e-20	4.19024e-22	8.17347e-20	3.95759e-16	3.59781e-17
FORC38_1209	hypothetical protein	0.133333	180.75	1355.62	0.32207	412.713	1281.44	0.327687	407.98	1245.03	10.282	2.54903e-15	1.19218e-11	9.38726e-14	3.32526e-17	1.61009e-13	6.19265e-15
FORC38_1210	IncH1 plasmid conjugative transfer pilin precursor TrhA	1.24333	1574.52	1266.37	3.32187	4194.74	1262.76	3.41765	4162.14	1217.84	10.2501	3.92941e-30	1.83779e-26	8.75136e-28	4.10831e-21	1.98924e-17	2.21027e-18
FORC38_1211	hypothetical protein	0	7.07333	Inf	0	9.96492	Inf	0	9.81616	Inf	#VALUE!	0.00023575	1	0.000861068	3.0863e-06	0.0149439	2.65974e-05
FORC38_1212	hypothetical protein	2.27667	25.0467	11.0015	1.8248	20.7743	11.3845	1.8662	20.5469	11.01	3.46074	3.53134e-05	0.165161	0.000160039	1.61756e-06	0.00783222	1.52675e-05
FORC38_1213	RepFIB replication protein A	7.48333	39.81	5.31982	72.4261	371.818	5.13376	74.2668	368.067	4.95601	2.30918	3.25887e-07	0.00152417	2.45044e-06	1.05182e-06	0.0050929	1.05008e-05
FORC38_1214	hypothetical protein	51.1233	18.4967	0.361805	610.385	204.741	0.335429	624.036	203.183	0.325595	-1.61885	0.0210532	1	0.043377	0.00644145	1	0.0184444
FORC38_1215	hypothetical protein	16.6967	11.17	0.668996	124.355	79.998	0.643306	127.484	79.2956	0.622004	-0.685004	0.26911	1	0.369001	0.177169	1	0.28415
FORC38_1216	hypothetical protein	0.4	29.5633	73.9083	3.67091	269.567	73.4334	3.76345	266.99	70.9429	6.14859	4.66548e-10	2.18204e-06	6.36165e-09	1.06355e-10	5.14971e-07	3.08366e-09
FORC38_1217	Methyl-directed repair DNA adenine methylase	31.3333	25.4333	0.811702	260.236	203.133	0.780573	266.737	201.028	0.753657	-0.408019	0.31334	1	0.417162	0.325964	1	0.461092
FORC38_1218	hypothetical protein	16.43	322.5	19.6287	220.566	4166.92	18.892	226.242	4123.05	18.2241	4.18777	1.20545e-36	5.63787e-33	4.02705e-34	1.36065e-13	6.58826e-10	1.09804e-11
FORC38_1219	hypothetical protein	6.47	11.1467	1.72282	132.593	217.439	1.63989	136.023	215.216	1.58221	0.661937	0.0207288	1	0.0428408	0.0944737	1	0.17056
FORC38_1220	hypothetical protein	15.3133	6.62667	0.432738	7.16	3.09658	0.432484	7.30431	3.06632	0.419796	-1.25224	0.162787	1	0.246307	0.120751	1	0.209187
FORC38_1221	Anaerobic nitric oxide reductase flavorubredoxin	523.033	4767.18	9.11449	3483.57	29807.1	8.55647	3568.06	29542	8.27957	3.04956	1.99147e-07	0.000931413	1.55755e-06	5.20927e-05	0.252233	0.000309488
FORC38_1222	Mobile element protein	19.0133	225.293	11.8492	279.002	3266.46	11.7077	287.06	3231.93	11.2587	3.49297	1.89386e-08	8.85757e-05	1.85305e-07	1.1422e-07	0.000553054	1.47543e-06
FORC38_1223	hypothetical protein	2.18667	16.33	7.46799	3.90207	28.9192	7.41124	3.97984	28.6054	7.18758	2.84551	0.000136012	0.636127	0.000529224	1.26981e-05	0.0614841	9.24573e-05
FORC38_1224	hypothetical protein	13.2167	23.45	1.77427	55.5633	92.4423	1.66373	56.9865	91.9177	1.61297	0.689722	0.176313	1	0.263456	0.164312	1	0.267539
FORC38_1225	hypothetical protein	14.02	105.097	7.4962	429.025	3117.88	7.26737	440.452	3089.37	7.0141	2.81026	4.40985e-06	0.0206249	2.54628e-05	9.33697e-06	0.0452096	7.08614e-05
FORC38_1226	putative replication protein A	144.117	224.683	1.55904	1781.08	2636.97	1.48055	1830.1	2610.58	1.42647	0.512453	0.0809771	1	0.136515	0.304865	1	0.43725
FORC38_1227	putative periplasmic protein	34.0167	46.0967	1.35512	1028.67	1334.2	1.29702	1054.58	1322.69	1.25423	0.326804	0.49556	1	0.593682	0.531641	1	0.660617
FORC38_1228	hypothetical protein	20.1633	28.48	1.41246	79.5144	108.332	1.36242	81.6017	107.16	1.31321	0.393095	0.147854	1	0.227472	0.309393	1	0.442435
FORC38_1229	hypothetical protein	9.81	21.51	2.19266	15.167	32.8379	2.16508	15.5451	32.4729	2.08895	1.06278	0.0285882	1	0.056203	0.0227495	1	0.0531371
FORC38_1230	hypothetical protein	5.03333	16.8033	3.33841	41.046	125.992	3.06953	42.0839	125.344	2.97843	1.57455	0.000974371	1	0.00295534	0.000824823	1	0.00319759
FORC38_1231	hypothetical protein	5.61667	13.2933	2.36677	45.9246	99.4598	2.16572	47.0763	99.1238	2.1056	1.07423	0.0582391	1	0.103726	0.0418048	1	0.0875894
FORC38_1232	hypothetical protein	3.68333	5.03	1.36561	18.4732	23.5791	1.27639	18.9187	23.4033	1.23704	0.306895	0.451522	1	0.554987	0.503894	1	0.636373
FORC38_1233	Phage protein	14.7367	15.1967	1.03121	56.5623	55.1814	0.975585	57.9473	54.7617	0.945025	-0.081575	0.948322	1	0.963568	0.869868	1	0.94226
FORC38_1234	hypothetical protein	5.43	8.20667	1.51136	7.87809	11.2581	1.42904	8.10979	11.1895	1.37975	0.464406	0.461239	1	0.563683	0.489307	1	0.622989
FORC38_1235	hypothetical protein	12.1833	10.7967	0.886183	7.24526	6.69215	0.92366	7.42855	6.61087	0.889928	-0.168239	0.881149	1	0.912765	0.905153	1	0.971425
FORC38_1236	hypothetical protein	3.52333	21.4333	6.08325	4.77632	28.3881	5.94352	4.90698	28.2049	5.74792	2.52304	8.15241e-05	0.381288	0.000338022	1.6925e-05	0.0819507	0.000119114
FORC38_1237	hypothetical protein	6.89333	31.48	4.56673	205.472	890.565	4.33424	210.638	884.222	4.19783	2.06964	0.000687144	1	0.00215979	0.000260858	1	0.00120984
FORC38_1238	hypothetical protein	0.616667	1.5	2.43243	2.58117	5.63912	2.18472	2.66392	5.65147	2.12149	1.08508	0.31083	1	0.414646	0.279907	1	0.408472
FORC38_1239	putative plasmid maintenance protein	1.03333	1.17333	1.13548	1.93702	2.02916	1.04757	2.00855	2.04219	1.01675	0.0239651	0.937755	1	0.955945	1	1	1
FORC38_1240	hypothetical protein	5.31333	6.10667	1.14931	72.9796	75.1881	1.03026	74.7835	74.9571	1.00232	0.00334636	0.931047	1	0.950766	1	1	1
FORC38_1241	hypothetical protein	4.14667	6.68667	1.61254	12.844	19.0394	1.48236	13.1157	18.9705	1.4464	0.532467	0.472366	1	0.57205	0.438502	1	0.574933
FORC38_1242	hypothetical protein	2.71333	3.92	1.44472	2.74167	3.98724	1.45431	2.85545	3.98415	1.39528	0.480553	0.735627	1	0.798637	0.700885	1	0.805718
FORC38_1243	hypothetical protein	2.38333	3.66333	1.53706	1.79783	3.03766	1.68963	1.84808	3.03089	1.64002	0.713715	0.468682	1	0.569456	0.65733	1	0.770838
FORC38_1244	hypothetical protein	4.22333	6.92667	1.64009	5.72687	9.29554	1.62315	5.84604	9.2477	1.58187	0.661635	0.378976	1	0.48415	0.324409	1	0.45943
FORC38_1245	hypothetical protein	14.5933	8.13333	0.557332	3.86945	2.14894	0.555361	3.97466	2.12931	0.53572	-0.900449	0.386623	1	0.491564	0.310268	1	0.443385
FORC38_1246	hypothetical protein	14.4867	17.2233	1.18891	57.415	64.0867	1.1162	58.8708	63.4882	1.07843	0.108934	0.640977	1	0.720118	0.804749	1	0.891505
FORC38_1247	putative DNA methyltransferase	22.2167	14.1033	0.634809	326.34	193.56	0.593124	334.26	191.696	0.573492	-0.802154	0.00631041	1	0.0152485	0.0442068	1	0.0918559
FORC38_1248	hypothetical protein	11.1567	4.79333	0.429638	16.5956	6.8241	0.4112	16.9609	6.76279	0.398728	-1.32652	0.051042	1	0.0928885	0.0241217	1	0.0557675
FORC38_1249	hypothetical protein	9.1	3.82667	0.420513	76.7431	30.2914	0.394712	78.8393	30.1276	0.382139	-1.38783	0.0166709	1	0.0353125	0.00627765	1	0.0180394
FORC38_1250	hypothetical protein	3.36667	1.73667	0.515842	9.39212	4.4926	0.478337	9.62243	4.47845	0.465418	-1.1034	0.179515	1	0.267036	0.0986005	1	0.176693
FORC38_1251	hypothetical protein	8.49667	6.17667	0.726952	251.794	172.393	0.684662	258.428	170.856	0.661137	-0.59698	0.0808256	1	0.136371	0.138023	1	0.23286
FORC38_1252	hypothetical protein	3.28667	3.63667	1.10649	3.99298	4.36066	1.09208	4.09113	4.32654	1.05754	0.0807121	0.83664	1	0.877543	1	1	1
FORC38_1253	hypothetical protein	2.43	2.15	0.884774	1.15369	1.13629	0.984918	1.19271	1.12445	0.942774	-0.0850155	0.959306	1	0.971142	1	1	1
FORC38_1254	hypothetical protein	13.96	17.5233	1.25525	8.46394	10.4946	1.23992	8.65905	10.4401	1.20568	0.269851	0.693746	1	0.764166	0.761971	1	0.853647
FORC38_1255	hypothetical protein	14.5067	10.19	0.702436	14.3939	10.4174	0.723737	14.7587	10.3074	0.698395	-0.517884	0.515011	1	0.610109	0.402758	1	0.539611
FORC38_1256	hypothetical protein	3.78333	9.57333	2.5304	0.76202	1.96223	2.57503	0.784783	1.95811	2.4951	1.3191	0.330534	1	0.435773	0.327094	1	0.462151
FORC38_1257	hypothetical protein	10.7433	37.6433	3.50388	65.4865	216.232	3.30193	67.1499	215.02	3.20209	1.67901	0.00380975	1	0.00981718	0.00153805	1	0.00547992
FORC38_1258	hypothetical protein	12.64	5.33667	0.422205	13.5623	5.44024	0.401129	13.8937	5.41547	0.389779	-1.35927	0.0483122	1	0.0884685	0.0196744	1	0.0469509
FORC38_1259	hypothetical protein	36.8933	14.1733	0.384171	9.86364	3.97952	0.403454	10.1401	3.91917	0.386503	-1.37145	0.346164	1	0.451607	0.176001	1	0.282465
FORC38_1260	hypothetical protein	99.7033	50.1167	0.502658	224.45	107.903	0.480743	230.552	107.005	0.464126	-1.10741	0.00422502	1	0.0107161	0.00810742	1	0.0223173
FORC38_1261	hypothetical protein	3.88	2.73333	0.704467	5.85475	4.10701	0.701484	6.03239	4.07126	0.674901	-0.567253	0.559829	1	0.650837	0.467278	1	0.602386
FORC38_1262	hypothetical protein	0.903333	2.97667	3.2952	1.88874	5.82583	3.08451	1.95937	5.82266	2.9717	1.57129	0.162888	1	0.246307	0.103533	1	0.184236
FORC38_1263	hypothetical protein	8.28333	10.2867	1.24185	37.7881	42.5755	1.12669	38.7594	42.3214	1.0919	0.126841	0.725516	1	0.790412	0.792918	1	0.881182
FORC38_1264	hypothetical protein	21.6367	7.61	0.351718	41.3786	14.0318	0.339109	42.4136	13.9165	0.328115	-1.60773	0.00107218	1	0.00321448	0.000449965	1	0.00194394
FORC38_1265	hypothetical protein	17.8633	366.823	20.535	13.7385	279.672	20.3568	14.1292	278.298	19.6966	4.29987	8.13307e-09	3.80384e-05	8.70443e-08	1.0005e-09	4.84442e-06	2.19205e-08
FORC38_1266	hypothetical protein	0.29	6.58667	22.7126	0.32207	6.57653	20.4196	0.327687	6.53992	19.9579	4.31888	0.00318752	1	0.00838255	0.000291548	1	0.00132801
FORC38_1267	hypothetical protein	6.55667	16.0833	2.45297	4.91657	11.2661	2.29145	5.01207	11.2381	2.24221	1.16492	0.160501	1	0.243721	0.106988	1	0.189354
FORC38_1268	hypothetical protein	1.85667	2.07	1.1149	3.75722	3.97923	1.05909	3.83231	3.9355	1.02693	0.0383351	0.952727	1	0.966363	1	1	1
FORC38_1269	hypothetical protein	20.6933	13.0933	0.632732	36.4022	22.9178	0.629571	37.4057	22.6111	0.604483	-0.726227	0.156209	1	0.238599	0.116625	1	0.203788
FORC38_1270	hypothetical protein	23.8667	172.44	7.22514	26.6038	187.601	7.05165	27.276	186.32	6.83092	2.77208	1.33403e-06	0.00623925	8.73844e-06	2.85624e-07	0.00138299	3.27577e-06
FORC38_1271	Mobile element protein	8.50667	25.7267	3.02429	42.1841	123.638	2.93092	43.2326	122.129	2.82493	1.49822	2.00455e-05	0.093753	9.71534e-05	0.000248527	1	0.00116155
FORC38_1272	Mobile element protein	16.1367	44.81	2.77691	148.76	408.562	2.74645	153.084	403.232	2.63406	1.39729	0.00114555	1	0.00341474	0.00223846	1	0.00755304
FORC38_1273	hypothetical protein	117.233	83.48	0.712084	33.8973	25.0078	0.737751	34.7537	24.705	0.710859	-0.492365	0.274761	1	0.374762	0.237892	1	0.36075
FORC38_1274	Mobile element protein	33.1867	36.35	1.09532	423.864	453.425	1.06974	434.986	447.807	1.02947	0.0419064	0.787719	1	0.8396	0.921709	1	0.983671
FORC38_1275	hypothetical protein	50.5867	31.6767	0.626186	38.979	24.0825	0.617834	39.9997	23.8813	0.597037	-0.744107	0.0836575	1	0.140339	0.0762777	1	0.142877
FORC38_1276	hypothetical protein	41.18	41.2567	1.00186	114.085	108.855	0.954163	116.946	107.654	0.920545	-0.11944	0.826768	1	0.869765	0.762871	1	0.854259
FORC38_1277	hypothetical protein	31.2	43.2033	1.38472	188.275	244.876	1.30063	193.083	242.462	1.25574	0.328539	0.168297	1	0.25334	0.405317	1	0.54199
FORC38_1278	hypothetical protein	58.8167	99.63	1.69391	624.95	981.74	1.57091	640.069	972.122	1.51878	0.60291	0.0324125	1	0.0626677	0.143875	1	0.240629
FORC38_1279	hypothetical protein	19.3	168.037	8.70656	21.8442	179.582	8.22103	22.3576	178.506	7.98414	2.99714	1.47855e-07	0.000691519	1.17605e-06	2.8109e-08	0.000136104	4.23999e-07
FORC38_1280	hypothetical protein	70.41	233.997	3.32334	969.974	3067.25	3.1622	994.516	3035.72	3.05246	1.60997	2.55359e-09	1.19431e-05	2.95622e-08	0.00102726	1	0.00385879
FORC38_1281	hypothetical protein	40.5233	79.08	1.95147	71.9009	137.815	1.91673	73.6855	136.344	1.85035	0.887799	0.0112308	1	0.0250724	0.0290428	1	0.0646554
FORC38_1282	Uncharacterised protein	0	1.95667	Inf	0	0.628997	Inf	0	0.613903	Inf	#VALUE!	0.330538	1	0.435773	0.510796	1	0.64092
FORC38_1283	hypothetical protein	1.28	3.01	2.35156	2.51157	5.75059	2.28964	2.58368	5.70626	2.20858	1.14312	0.181005	1	0.268749	0.189222	1	0.300004
FORC38_1284	hypothetical protein	1.03667	4.49	4.33119	3.97167	17.2941	4.35436	4.06008	17.0896	4.20918	2.07354	0.0112869	1	0.0251734	0.003502	1	0.011018
FORC38_1285	hypothetical protein	11.56	10.0367	0.868224	59.1088	49.1077	0.830802	60.7168	48.7325	0.802619	-0.317212	0.589027	1	0.675932	0.501564	1	0.634154
FORC38_1286	hypothetical protein	43.02	62.7833	1.4594	124.636	176.121	1.41309	128.067	174.166	1.35996	0.443564	0.128322	1	0.202484	0.263307	1	0.390006
FORC38_1287	hypothetical protein	10.7067	6.00667	0.561021	22.2628	11.6296	0.522375	22.7837	11.5156	0.505434	-0.984406	0.0896232	1	0.14917	0.054389	1	0.108643
FORC38_1288	hypothetical protein	257.367	81.0267	0.31483	469.045	136.681	0.291402	480.017	135.792	0.28289	-1.82169	3.20921e-05	0.150095	0.000147877	6.33993e-05	0.306979	0.000363289
FORC38_1289	hypothetical protein	167.677	65.9233	0.393157	459.438	167.623	0.364844	469.821	166.391	0.354157	-1.49754	0.000469935	1	0.00156095	0.000775114	1	0.00304882
FORC38_1290	nuclease	52.67	159.787	3.03373	408.3	1186.5	2.90594	418.463	1176.52	2.81151	1.49135	0.00263927	1	0.00712079	0.00252465	1	0.00837284
FORC38_1291	putative peptidase	27.7033	96.0867	3.46842	377.61	1256.9	3.32857	387.597	1248.1	3.22009	1.6871	0.0102437	1	0.0232122	0.00472579	1	0.0141074
FORC38_1292	conjugal transfer protein TraJ	6.59667	54.1467	8.20819	41.2152	324.52	7.87379	42.4152	322.263	7.59783	2.92559	0.000103523	0.484178	0.000417755	1.5423e-05	0.074678	0.000109338
FORC38_1293	orf; hypothetical protein	5.16	28.3233	5.48902	65.3878	346.013	5.2917	67.1623	343.366	5.11247	2.35402	0.00019268	0.901163	0.000721507	4.97191e-05	0.24074	0.000298315
FORC38_1294	IncF plasmid conjugative transfer protein TraD	17.33	80.7867	4.66167	443.597	1974.97	4.45218	455.6	1961.73	4.30582	2.10629	0.00236723	1	0.00647457	0.00106677	1	0.0039945
FORC38_1295	TraI	4.25	88.6933	20.869	168.472	3432.6	20.375	173.056	3402.13	19.6592	4.29713	2.02034e-08	9.44911e-05	1.97268e-07	4.27924e-08	0.000207201	6.20361e-07
FORC38_1296	hypothetical protein	1.41667	379.227	267.689	10.9531	2828.55	258.241	11.2671	2811.18	249.504	7.96292	5.17033e-21	2.41816e-17	4.93503e-19	9.03582e-17	4.37514e-13	1.41134e-14
FORC38_1297	hypothetical protein	0.71	234.55	330.352	0.370353	126.464	341.47	0.376863	125.665	333.45	8.38133	6.76098e-10	3.16211e-06	8.80811e-09	1.05197e-11	5.09364e-08	4.07491e-10
FORC38_1298	hypothetical protein	3.24	165.617	51.1163	15.5512	814.657	52.3855	16.0493	805.3	50.1768	5.64895	6.3904e-13	2.98879e-09	1.4796e-11	1.8456e-13	8.93638e-10	1.41847e-11
FORC38_1299	hypothetical protein	4.33	65.7333	15.1809	20.4395	317.388	15.5282	21.126	313.32	14.831	3.89054	5.35329e-08	0.000250374	4.77812e-07	4.34263e-09	2.1027e-05	7.93472e-08
FORC38_1300	IncF plasmid conjugative transfer pilus assembly protein TraF	2.22333	92.9733	41.8171	25.8758	1084.7	41.9195	26.7049	1074.52	40.2367	5.33044	2.1942e-10	1.02623e-06	3.14794e-09	1.46789e-10	7.10752e-07	4.06144e-09
FORC38_1301	IncF plasmid conjugative transfer pilus assembly protein TraH	6.84667	113.817	16.6237	114.656	1856.31	16.1904	117.687	1840.22	15.6365	3.96685	1.57465e-08	7.36465e-05	1.58721e-07	8.39676e-09	4.06571e-05	1.44174e-07
FORC38_1302	IncF plasmid conjugative transfer protein TraG	8.88333	63.9667	7.20075	450.192	3095.18	6.87525	461.566	3070.43	6.65221	2.73383	1.00012e-05	0.0467757	5.27347e-05	1.70759e-05	0.0826816	0.000119828
FORC38_1303	hypothetical protein	10.9967	29.8	2.70991	166.399	445.807	2.67915	170.693	440.219	2.57901	1.36682	0.00253932	1	0.00688088	0.00330516	1	0.0104942
FORC38_1304	hypothetical protein	3.83667	13.5367	3.52824	11.2482	41.8091	3.71695	11.5766	41.1906	3.55809	1.8311	0.028817	1	0.0566052	0.0144001	1	0.0359225
FORC38_1305	Membrane-bound lytic murein transglycosylase D precursor	5.27667	89.1967	16.904	26.9453	464.381	17.2342	27.718	458.753	16.5507	4.04882	3.58767e-09	1.67795e-05	4.00466e-08	8.7127e-10	4.21869e-06	1.98061e-08
FORC38_1306	Thiol:disulfide interchange protein DsbC	13.19	265.56	20.1334	105.469	2072.4	19.6493	108.207	2052.72	18.9702	4.24567	2.01698e-10	9.43341e-07	2.92056e-09	2.44426e-10	1.18351e-06	6.39736e-09
FORC38_1307	hypothetical protein	68.3967	210.89	3.08334	219.781	666.331	3.0318	225.509	660.478	2.92883	1.55032	0.00620701	1	0.0150415	0.00338368	1	0.0106944
FORC38_1308	hypothetical protein	20.9433	203.097	9.69744	31.2186	304.992	9.76958	32.0468	301.774	9.41666	3.23522	3.69278e-09	1.72711e-05	4.09269e-08	1.64632e-09	7.97149e-06	3.30767e-08
FORC38_1309	hypothetical protein	24.1433	45.09	1.8676	62.8158	118.026	1.87892	64.5833	116.836	1.80907	0.855249	0.141909	1	0.220062	0.109873	1	0.193278
FORC38_1310	Outer membrane protein assembly factor YaeT precursor	8.41333	178.977	21.273	73.2703	1595.26	21.7723	75.342	1573.72	20.8877	4.38458	8.56188e-10	4.00439e-06	1.07645e-08	4.42085e-10	2.14058e-06	1.11488e-08
FORC38_1311	Error-prone, lesion bypass DNA polymerase V (UmuC)	46.5867	31.3433	0.672796	685.707	432.723	0.631062	703.528	429.294	0.610201	-0.712643	0.0460631	1	0.0848846	0.0886408	1	0.161962
FORC38_1312	Error-prone repair protein UmuD	163.793	73.15	0.446599	443.059	183.356	0.413842	454.781	182.588	0.401485	-1.31658	0.00905611	1	0.0208442	0.00583331	1	0.0169436
FORC38_1313	hypothetical protein	16.4733	36.8233	2.23533	102.006	219.69	2.15371	104.74	217.286	2.07452	1.05278	0.000306671	1	0.00108423	0.00790296	1	0.0218539
FORC38_1314	hypothetical protein	44.9533	140.257	3.12005	124.576	362.124	2.90685	127.752	359.035	2.81041	1.49078	2.64355e-05	0.123639	0.000124761	0.000489003	1	0.00208428
FORC38_1315	hypothetical protein	52.3867	41.3267	0.788878	452.615	341.254	0.753962	464.456	337.691	0.727068	-0.459838	0.136436	1	0.212491	0.250672	1	0.374731
FORC38_1316	Methyl-accepting chemotaxis protein (MCP) signalling domain	31.8567	28.25	0.886785	582.443	482.885	0.829069	597.201	478.534	0.801294	-0.319596	0.364074	1	0.469602	0.435132	1	0.572996
FORC38_1317	Mobile element protein	11.66	18.1267	1.5546	54.449	83.1635	1.52736	56.0221	82.1899	1.4671	0.552967	0.173295	1	0.259361	0.210423	1	0.32719
FORC38_1318	hypothetical protein	41.1067	52.98	1.28884	231.396	274.795	1.18755	237.656	272.836	1.14803	0.199161	0.539155	1	0.632621	0.649702	1	0.763743
FORC38_1319	Mobile element protein	9.97	6.99	0.701103	10.337	6.95604	0.672925	10.5744	6.91471	0.653909	-0.612838	0.407038	1	0.51274	0.36663	1	0.502753
FORC38_1320	Mobile element protein	43.6733	34.43	0.788353	320.773	237.886	0.741601	329.189	235.723	0.716073	-0.481821	0.105753	1	0.171086	0.224532	1	0.344481
FORC38_1321	Aminoglycoside N(3')-acetyltransferase III (ACC(3)-III) (Aminocyclitol 3-N-acetyltransferase type III) (Gentamicin-(3)-N-acetyl-transferase)	500.257	474.513	0.94854	4708.78	4290.79	0.911233	4829.24	4242.92	0.87859	-0.186737	0.646074	1	0.723531	0.742838	1	0.839422
FORC38_1322	hypothetical protein	311.007	369.987	1.18964	1617.59	1863.51	1.15203	1659.27	1842.41	1.11037	0.151044	0.502483	1	0.599977	0.748514	1	0.843634
FORC38_1323	hypothetical protein	1.72	2.11667	1.23062	1.08409	1.388	1.28034	1.11247	1.36348	1.22564	0.293531	0.850985	1	0.889399	1	1	1
FORC38_1324	hypothetical protein	2.77667	4.85333	1.7479	2.9302	5.36308	1.83027	3.00972	5.28282	1.75525	0.811678	0.317174	1	0.421666	0.32087	1	0.455617
FORC38_1325	hypothetical protein	4.25	8.49333	1.99843	54.5941	113.686	2.08239	56.1422	111.887	1.99293	0.994888	0.119919	1	0.19064	0.0845924	1	0.155526
FORC38_1326	Mobile element protein	82.1867	113.513	1.38116	603.024	825.266	1.36854	619.061	814.756	1.31612	0.396287	0.272978	1	0.372874	0.368526	1	0.504354
FORC38_1327	Multidrug resistance protein B (ErmB)	30.1033	56.5333	1.87798	27.5096	54.0843	1.96602	28.2637	53.3848	1.88881	0.91748	0.0787933	1	0.133666	0.0685829	1	0.131673
FORC38_1328	Multidrug resistance protein A	33.15	112.097	3.3815	449.272	1516.61	3.3757	461.326	1496.86	3.24469	1.69808	0.000641732	1	0.0020376	0.000824717	1	0.00319759
FORC38_1329	Transcription repressor of tripartite multidrug resistance system	30.3567	123.467	4.0672	154.438	610.208	3.95114	158.325	603.424	3.8113	1.93028	5.31096e-07	0.00248394	3.81557e-06	1.47607e-05	0.0714712	0.000105727
FORC38_1330	MFS permease protein	20.3467	33.9033	1.66628	279.19	450.699	1.61431	286.632	446.128	1.55645	0.638258	0.124845	1	0.197463	0.156263	1	0.256244
FORC38_1331	L-proline glycine betaine binding ABC transporter protein ProX	36.8067	174.817	4.74959	423.608	1949.1	4.60118	432.873	1920.09	4.43569	2.14916	0.000340888	1	0.00118538	0.000179415	0.868726	0.000873092
FORC38_1332	L-proline glycine betaine ABC transport system permease protein ProW	28.9367	113.6	3.92581	353.576	1448.95	4.09799	362.646	1422.72	3.92317	1.97202	0.00400951	1	0.0102361	0.00153925	1	0.00548019
FORC38_1333	L-proline glycine betaine ABC transport system permease protein ProV	37.16	186.5	5.01884	522.514	2789.03	5.33771	536.34	2734.81	5.09903	2.35022	1	1	1	0.00154924	1	0.00550766
FORC38_1334	Ribonucleotide reductase of class Ib (aerobic), beta subunit	201.54	17.8967	0.0887996	2162.64	185.542	0.0857942	2217.34	183.391	0.0827079	-3.59583	1.35141e-27	6.32054e-24	2.25734e-25	1.03698e-13	5.02108e-10	8.5103e-12
FORC38_1335	ribonucleoside-diphosphate reductase subunit alpha	254.357	13.19	0.0518563	6679.54	328.613	0.0491969	6858.52	325.165	0.0474104	-4.39865	3.89628e-35	1.82229e-31	1.21486e-32	1.37362e-11	6.65109e-08	4.9635e-10
FORC38_1336	Ribonucleotide reduction protein NrdI	367.683	6.19	0.0168351	1264.43	20.3509	0.0160948	1297.87	20.1687	0.0155398	-6.00789	1.18971e-45	5.56426e-42	6.95532e-43	6.21141e-28	3.00756e-24	1.50378e-24
FORC38_1337	Glutaredoxin-like protein NrdH, required for reduction of Ribonucleotide reductase class Ib	202.16	1.7	0.00840918	259.627	2.20979	0.00851142	266.505	2.18099	0.00818366	-6.93304	1.71931e-26	8.04123e-23	2.77284e-24	1.65875e-28	8.03166e-25	8.03166e-25
FORC38_1338	hypothetical protein	23.17	0.89	0.0384117	6.42389	0.314497	0.0489574	6.59302	0.306953	0.0465573	-4.42485	0.0119569	1	0.0265035	0.00194304	1	0.00668671
FORC38_1339	alkylhydroperoxidase AhpD family core domain protein	17.8567	9.24	0.517454	66.2607	33.853	0.510907	68.1179	33.4613	0.491227	-1.02554	0.134502	1	0.210319	0.0709845	1	0.135052
FORC38_1340	Transcriptional regulator, GntR family domain	32.9133	12.4633	0.378671	518.573	181.356	0.349722	531.832	180.228	0.338882	-1.56115	0.000160934	0.75269	0.000614441	0.000409015	1	0.00179551
FORC38_1341	hypothetical protein	3784.68	676.98	0.178874	9177.59	1423.18	0.155071	9366.35	1424.91	0.15213	-2.71662	0.0029954	1	0.00795226	0.00262789	1	0.00866183
FORC38_1342	hypothetical protein	27.0633	85.1633	3.14682	73.2227	212.346	2.90001	74.9735	210.792	2.81156	1.49137	0.000216342	1	0.000798606	0.00058087	1	0.00239776
FORC38_1343	Putative inner membrane protein	15.3267	40.4033	2.63615	61.1699	147.656	2.41387	62.8413	146.885	2.3374	1.2249	0.0127718	1	0.0281099	0.0104183	1	0.0275357
FORC38_1344	DNA-binding protein H-NS	195.473	93.38	0.477712	671.53	305.022	0.45422	686.489	301.463	0.439137	-1.18726	0.0344549	1	0.0658544	0.0169487	1	0.0412183
FORC38_1345	hypothetical protein	458.41	417.877	0.911578	226.933	201.994	0.890104	232.937	200.923	0.862565	-0.213296	0.710077	1	0.776668	0.636178	1	0.75407
FORC38_1346	Rhodanese-related sulfurtransferases	542.507	119.587	0.220434	2679.12	574.734	0.214523	2757.72	569.541	0.206526	-2.2756	7.97411e-06	0.0372949	4.32384e-05	3.44833e-05	0.166968	0.000219695
FORC38_1347	Transcriptional regulator, ArsR family	247.897	74.2133	0.299372	486.248	149.618	0.307698	501.293	147.89	0.295016	-1.76113	0.00630661	1	0.0152485	0.00159468	1	0.00564431
FORC38_1348	hypothetical protein	674.18	179.627	0.266437	196.587	49.033	0.249421	201.772	49.1281	0.243483	-2.03811	0.0229666	1	0.0468038	0.00594947	1	0.0172396
FORC38_1349	hypothetical protein	3430.71	374.13	0.109053	14016.4	1325.96	0.0946011	14320.7	1326.53	0.0926302	-3.43237	3.25683e-05	0.152322	0.000149482	9.05497e-05	0.438442	0.0004877
FORC38_1350	CsiR, transcriptional repressor of CsiD	1812.18	115.82	0.063912	12566.4	723.644	0.0575855	12939.5	724.207	0.0559689	-4.15923	2.64238e-07	0.00123584	2.02265e-06	3.21198e-06	0.0155524	2.75752e-05
FORC38_1351	gamma-aminobutyrate (GABA) permease	739.887	54.1167	0.0731418	11967.7	781.485	0.0652996	12378.6	784.768	0.0633973	-3.97943	1	1	1	0.00051812	1	0.00219487
FORC38_1352	Gamma-aminobutyrate:alpha-ketoglutarate aminotransferase	5270.2	340.103	0.0645333	76794.2	4447.24	0.0579111	79529.5	4467.6	0.0561754	-4.15392	0.000676171	1	0.0021296	0.000897918	1	0.00343926
FORC38_1353	Aldehyde dehydrogenase B	5251.1	245.673	0.0467851	87599.3	3672.43	0.0419231	90736.4	3690.14	0.0406688	-4.61993	0.000227611	1	0.000835586	0.000405897	1	0.00178506
FORC38_1354	L-2-hydroxyglutarate oxidase	5155.85	105.913	0.0205423	74119.8	1366.48	0.018436	76720.2	1372.29	0.017887	-5.80495	9.67504e-07	0.00452502	6.5296e-06	1.02478e-05	0.0496197	7.70492e-05
FORC38_1355	Carbon starvation induced protein CsiD	5224.27	145.957	0.0279382	55885.9	1396.39	0.0249864	57704.2	1401.32	0.0242845	-5.36382	6.81231e-07	0.00318612	4.74124e-06	7.31684e-06	0.0354281	5.71421e-05
FORC38_1356	Tricarboxylate transport membrane protein TctA	93.18	1761.98	18.9095	1672.75	27726.1	16.5752	1714.74	27582.4	16.0854	4.00768	0.000291577	1	0.00103783	0.000503814	1	0.00213871
FORC38_1357	Tricarboxylate transport protein TctB	61.8267	1634.44	26.4358	229.111	5384.08	23.4999	234.764	5351.43	22.7949	4.51064	0.000191381	0.895091	0.00071722	0.000225477	1	0.00107351
FORC38_1358	Tricarboxylate transport protein TctC	135.81	3452.54	25.4218	1480.2	33053.4	22.3303	1515.79	32825.6	21.6557	4.43668	0.000305215	1	0.00108225	0.000554175	1	0.00231121
FORC38_1359	Tricarboxylate transport transcriptional regulator TctD	217.503	114.997	0.528712	1507.65	710.17	0.471044	1545.93	704.431	0.455667	-1.13395	0.158957	1	0.241931	0.0875787	1	0.160324
FORC38_1360	Tricarboxylate transport sensor protein TctE	101.63	58.38	0.574437	1690.48	878.288	0.519548	1735.99	872.666	0.502689	-0.992261	0.0978124	1	0.160513	0.0682344	1	0.131108
FORC38_1361	HoxN/HupN/NixA family nickel/cobalt transporter	45.39	21.0467	0.463685	522.011	220.953	0.423274	535.599	219.309	0.409466	-1.28819	0.00122081	1	0.00361375	0.00308413	1	0.00990276
FORC38_1362	Putative transcriptional regulator	81.7433	42.9733	0.525711	798.639	402.234	0.503649	823.042	398.625	0.484332	-1.04593	0.0361718	1	0.0688264	0.0269975	1	0.0609995
FORC38_1363	hypothetical protein	1.12667	2.31	2.0503	0.76202	1.64165	2.15434	0.784783	1.61876	2.06268	1.04452	0.464298	1	0.566091	0.482114	1	0.617072
FORC38_1364	virulence protein	74.0167	12.7867	0.172754	754.838	126.969	0.168207	777.948	125.675	0.161547	-2.62998	2.10516e-07	0.000984585	1.63824e-06	1.61719e-07	0.000783042	1.99756e-06
FORC38_1365	effector protein PipB2	516.76	15.89	0.0307493	6410.87	185.392	0.0289184	6594.41	184.101	0.0279177	-5.16267	3.09922e-20	1.44951e-16	2.68427e-18	4.79736e-12	2.32288e-08	2.05565e-10
FORC38_1366	Outer Membrane Siderophore Receptor IroN	633.3	16.14	0.0254856	16459.3	423.499	0.0257302	17015.4	418.958	0.0246222	-5.3439	5.17544e-07	0.00242055	3.72967e-06	3.64292e-06	0.017639	3.08915e-05
FORC38_1367	Periplasmic esterase IroE	56.5933	10.9633	0.193721	574.403	111.08	0.193383	592.656	109.855	0.185361	-2.43159	0.00189899	1	0.00534711	0.000279308	1	0.0012819
FORC38_1368	Trilactone hydrolase IroD	62.87	10.7367	0.170776	890.84	151.605	0.170182	917.596	149.83	0.163286	-2.61453	0.00162594	1	0.00469996	0.000250087	1	0.00116659
FORC38_1369	ABC transporter protein IroC	126.593	14.9333	0.117963	5743.12	677.818	0.118023	5916.74	670.334	0.113294	-3.14185	0.000291212	1	0.00103732	0.00021829	1	0.0010434
FORC38_1370	Glycosyltransferase IroB	480.27	20.5467	0.0427815	5986.68	257.566	0.0430232	6170.48	254.805	0.0412943	-4.59791	6.74768e-06	0.0315589	3.75701e-05	9.69854e-06	0.0469603	7.32611e-05
FORC38_1371	DNA-invertase	90.2267	20.65	0.228868	511.287	105.477	0.206296	522.665	105.003	0.2009	-2.31545	2.49153e-05	0.116529	0.000118183	7.54622e-06	0.0365388	5.86497e-05
FORC38_1372	Flagellar biosynthesis protein FliC	395.93	143.14	0.361529	7266.71	2526.61	0.347697	7436.06	2498.66	0.336019	-1.57338	0.00036926	1	0.00126801	0.0106075	1	0.0278986
FORC38_1373	flagellar synthesis: repressor of fliC	2.08333	5.26667	2.528	5.74253	15.6278	2.72141	5.89003	15.3575	2.60738	1.3826	0.142239	1	0.220411	0.106026	1	0.187981
FORC38_1374	Zinc binding domain / DNA primase, Phage P4-associated / Replicative helicase RepA, Phage P4-associated	17.8167	13.0133	0.730402	512.618	363.05	0.708228	527.061	358.812	0.680779	-0.554742	0.181118	1	0.268831	0.190394	1	0.301566
FORC38_1375	DNA replication protein, phage-associated	2.17333	2.30333	1.05982	4.98616	5.54756	1.11259	5.09231	5.45411	1.07105	0.0990227	0.865294	1	0.90093	1	1	1
FORC38_1376	hypothetical protein	3.68667	4.58667	1.24412	3.9447	5.17221	1.31118	4.04195	5.09547	1.26065	0.334164	0.638193	1	0.717679	0.757452	1	0.850159
FORC38_1377	repressor protein	1.06667	9.88667	9.26875	0.713737	6.94164	9.72578	0.735607	6.84999	9.31203	3.2191	0.00627752	1	0.0151967	0.000839212	1	0.00323782
FORC38_1378	probable prophage regulatory protein	3.56	3.32667	0.934457	5.65162	5.48671	0.970821	5.77874	5.40243	0.93488	-0.0971465	0.957765	1	0.970002	1	1	1
FORC38_1379	Phage capsid and scaffold protein	4.86	2.77333	0.570645	38.0139	20.5354	0.540207	38.9613	20.34	0.522056	-0.937724	0.0278428	1	0.0549919	0.0235703	1	0.0547111
FORC38_1380	Phage late gene regulator	4.86333	3.40333	0.699794	6.23076	4.41958	0.709317	6.39631	4.36197	0.68195	-0.552261	0.506644	1	0.60356	0.475027	1	0.610424
FORC38_1381	Phage polarity suppression protein	7.74667	4.58	0.591222	42.7521	23.0279	0.538637	43.8486	22.8893	0.522009	-0.937855	0.075757	1	0.129359	0.0497645	1	0.101159
FORC38_1382	hypothetical protein	33.8867	211.67	6.24641	333.367	1865.76	5.59671	342.156	1862.19	5.44253	2.44428	5.12641e-05	0.239762	0.000223035	2.97643e-05	0.144119	0.000192415
FORC38_1383	hypothetical protein	3.52333	26.5833	7.54494	13.1472	92.1718	7.01074	13.5655	92.0283	6.784	2.76214	0.000330865	1	0.00115568	6.96649e-05	0.337318	0.00039223
FORC38_1384	Phage integrase	12.6133	36.65	2.90566	176.125	487.843	2.76987	180.325	481.934	2.67258	1.41823	1.909e-05	0.0892841	9.31012e-05	0.000692372	1	0.0027684
FORC38_1385	Type I secretion system, membrane fusion protein LapC	122.4	19.1767	0.156672	1708.3	238.782	0.139777	1748.13	238.052	0.136175	-2.87647	4.5111e-07	0.00210984	3.30697e-06	2.61329e-07	0.00126536	3.03373e-06
FORC38_1386	Type I secretion system ATPase, LssB family LapB	122.5	24.17	0.197306	3351.95	580.687	0.173238	3427.67	579.994	0.169209	-2.56312	0.000200106	0.935896	0.000746924	0.000141658	0.685906	0.00071226
FORC38_1387	Type I secretion system, outer membrane component LapE	480.207	36.83	0.0766961	8106.45	545.123	0.0672456	8303.29	545.522	0.0656995	-3.92797	3.54286e-07	0.00165699	2.63853e-06	2.86382e-06	0.0138666	2.50753e-05
FORC38_1388	T1SS secreted agglutinin RTX	2346.06	55.2233	0.0235388	354813	7289.11	0.0205435	363486	7302.93	0.0200914	-5.63728	2.66847e-11	1.24804e-07	4.5219e-10	3.76011e-08	0.000182064	5.50043e-07
FORC38_1389	tmRNA-binding protein SmpB	319.543	369.53	1.15643	1598.94	1819.06	1.13766	1643.42	1797.05	1.09348	0.12893	0.649472	1	0.72652	0.793913	1	0.881883
FORC38_1390	Putative oligoketide cyclase/lipid transport protein, similarity with ubiquinone-binding protein YOL008W	181.113	206.797	1.14181	578.82	645.311	1.11487	593.752	637.673	1.07397	0.102955	0.613121	1	0.696636	0.802633	1	0.889732
FORC38_1391	RnfH family protein	107.273	125.333	1.16835	179.722	212.385	1.18174	184.494	209.875	1.13757	0.185952	0.575858	1	0.665338	0.674082	1	0.784303
FORC38_1392	Outer membrane lipoprotein SmpA, a component of the essential YaeT outer-membrane protein assembly complex	650.84	1402.81	2.15539	1636.36	3411.59	2.08487	1678.59	3376.01	2.01121	1.00807	6.045e-06	0.0282725	3.39406e-05	0.0481143	1	0.0982993
FORC38_1393	DNA repair protein RecN	273.07	103.943	0.380647	5424.61	1922.76	0.354451	5572.1	1912.11	0.343157	-1.54306	0.00289521	1	0.00772276	0.0139969	1	0.035061
FORC38_1394	NAD kinase	83.3767	114.68	1.37544	811.585	1034.03	1.27408	831.316	1025.28	1.23332	0.302548	0.231667	1	0.329308	0.46955	1	0.604189
FORC38_1395	co-chaperone GrpE	435.843	436.543	1.00161	3443.12	3244.96	0.942448	3534.86	3220.27	0.911002	-0.134473	0.869551	1	0.904557	0.826217	1	0.908388
FORC38_1396	hypothetical protein	21.5367	59.1867	2.74818	141.714	370.291	2.61294	145.255	366.253	2.52144	1.33425	1.60394e-05	0.0750162	8.02313e-05	0.00122317	1	0.00449703
FORC38_1397	membrane protein	48.42	85.3333	1.76236	699.471	1248.61	1.78507	718.769	1230.45	1.71189	0.775587	0.131008	1	0.206236	0.132678	1	0.225169
FORC38_1398	Glutamate synthase [NADPH] small chain	29.6833	117.717	3.96575	254.096	1001.47	3.94129	260.534	987.365	3.78977	1.92211	1.66752e-05	0.0779901	8.31451e-05	4.52386e-05	0.219045	0.000274837
FORC38_1399	Signal recognition particle, subunit Ffh SRP54	277.423	271.697	0.979358	4459.88	4272.44	0.957972	4579.17	4217.4	0.920998	-0.11873	0.871906	1	0.905689	0.838994	1	0.919097
FORC38_1400	SSU ribosomal protein S16p	295.573	4252.38	14.3869	392.742	5930.77	15.1009	402.583	5833.88	14.4911	3.8571	3.79725e-12	1.77597e-08	7.72162e-11	2.10863e-08	0.0001021	3.26197e-07
FORC38_1401	16S rRNA processing protein RimM	330.757	7046.77	21.305	1759.81	38391.9	21.8159	1803.15	37759.3	20.9408	4.38824	3.21629e-14	1.50426e-10	9.52063e-13	3.22398e-08	0.000156105	4.75931e-07
FORC38_1402	tRNA (Guanine37-N1) -methyltransferase	250.917	5294.75	21.1016	2052.11	44051.4	21.4664	2101.83	43327.5	20.6142	4.36556	1.12234e-13	5.2492e-10	2.96565e-12	4.68118e-08	0.000226663	6.74592e-07
FORC38_1403	LSU ribosomal protein L19p	193.473	5498.1	28.4179	508.591	14854.5	29.2072	520.707	14613.6	28.065	4.8107	6.37358e-17	2.98092e-13	2.96794e-15	8.84175e-10	4.28118e-06	1.99125e-08
FORC38_1404	Inner membrane protein YfiN	20.1533	48.0833	2.38587	285.044	718.17	2.51951	292.638	705.255	2.40999	1.26903	0.0587468	1	0.104352	0.0346933	1	0.0752284
FORC38_1405	Uncharacterized protein YfiR precursor	38.65	68.8233	1.78068	186.628	362.793	1.94393	192.217	355.853	1.85131	0.888548	0.244318	1	0.342734	0.193379	1	0.305694
FORC38_1406	2-keto-3-deoxy-D-arabino-heptulosonate-7- phosphate synthase I alpha	148.67	2263.78	15.2269	1889.86	26165.1	13.845	1928.51	25852.8	13.4056	3.74476	2.19934e-06	0.0102863	1.36604e-05	2.46798e-05	0.1195	0.000163698
FORC38_1407	Chorismate mutase I / Cyclohexadienyl dehydrogenase	87.2333	1060.19	12.1535	1152.26	12718.2	11.0376	1178.38	12573.3	10.67	3.41549	1.15423e-08	5.39835e-05	1.20231e-07	4.50667e-06	0.0218213	3.73013e-05
FORC38_1408	hypothetical protein	339.32	186.853	0.55067	3441.92	1740.42	0.505653	3521.12	1727.47	0.490601	-1.02738	0.011244	1	0.0250897	0.0595703	1	0.117204
FORC38_1409	Chorismate mutase I / Prephenate dehydratase	273.157	478.377	1.75129	3662.33	5938.6	1.62154	3760.63	5871.56	1.56133	0.642771	0.135935	1	0.212064	0.29649	1	0.4279
FORC38_1410	Ribosome hibernation protein YfiA	30617.4	20026.2	0.654077	76153.5	45208.4	0.593649	78322.3	44881.5	0.573036	-0.803301	0.317703	1	0.422026	0.308414	1	0.441556
FORC38_1411	Probable component of the lipoprotein assembly complex (forms a complex with YaeT, YfgL, and NlpB)	268.127	784.823	2.92706	2096.21	5960.47	2.84345	2150.35	5892.28	2.74016	1.45426	1.89243e-05	0.0885092	9.24861e-05	0.0126231	1	0.032322
FORC38_1412	Ribosomal large subunit pseudouridine synthase D	283.57	195.05	0.687837	3122.77	2121.14	0.67925	3203.51	2095.28	0.654059	-0.612507	0.213822	1	0.308942	0.27427	1	0.401941
FORC38_1413	hypothetical protein	318.293	206.673	0.649317	2462.35	1552.21	0.630379	2525.25	1534.85	0.607801	-0.718328	0.0607571	1	0.107312	0.14751	1	0.245108
FORC38_1414	ClpB protein	299.203	104.92	0.350665	9705.98	3038.47	0.313051	9922.81	3019.67	0.304316	-1.71636	0.00118952	1	0.00353162	0.00937485	1	0.0252183
FORC38_1415	hypothetical protein	126.837	14.6733	0.115687	517.479	53.3138	0.103026	530.343	53.2242	0.100358	-3.31677	2.82684e-07	0.00132211	2.15679e-06	2.419e-08	0.000117128	3.69396e-07
FORC38_1416	Alpha-ketoglutarate permease	25.5433	50.33	1.97038	391.762	717.263	1.83087	402.064	711.923	1.77067	0.824296	0.025316	1	0.0505995	0.0586131	1	0.11577
FORC38_1417	Putative outer membrane lipoprotein	71.9233	64.1	0.891227	166.318	147.626	0.887614	170.584	145.96	0.855651	-0.224905	0.690951	1	0.761626	0.609138	1	0.730785
FORC38_1418	CDP-diacylglycerol--serine O-phosphatidyltransferase	577.873	443.36	0.767227	9248.55	6743.29	0.729119	9489.72	6683.43	0.704281	-0.505776	0.215423	1	0.310487	0.407225	1	0.54364
FORC38_1419	Protein acetyltransferase	703.057	179.827	0.255778	23236.8	5443.32	0.234255	23851.5	5408.36	0.226752	-2.14081	4.28804e-06	0.0200552	2.4912e-05	0.00155297	1	0.00551686
FORC38_1420	hypothetical protein	27.7867	60.4367	2.17502	196.767	414.905	2.10861	201.705	409.902	2.03219	1.02303	0.0017659	1	0.00504528	0.0137032	1	0.0344859
FORC38_1421	Thioredoxin 2	642.36	361.03	0.562037	2283.96	1236.3	0.541297	2345.95	1223.51	0.521544	-0.939139	0.00847135	1	0.0197215	0.0523278	1	0.10509
FORC38_1422	hypothetical tRNA/rRNA methyltransferase yfiF	122.307	150.68	1.23199	1460.18	1756.69	1.20306	1491.92	1732.73	1.16141	0.215879	0.604413	1	0.689473	0.680986	1	0.789248
FORC38_1423	Uracil-DNA glycosylase, family 1	192.61	185.257	0.961823	1384.22	1235.17	0.892319	1418.88	1225.08	0.863413	-0.211878	0.564321	1	0.654758	0.62794	1	0.747048
FORC38_1424	Pyruvate formate-lyase	49.75	101.013	2.03042	157.238	294.405	1.87235	160.704	292.374	1.81934	0.863412	0.0515054	1	0.0935135	0.0594139	1	0.116944
FORC38_1425	cysteine/O-acetylserine exporter	6.03667	4.68333	0.775814	35.1363	25.3491	0.721452	36.0706	25.1251	0.696553	-0.521694	0.255653	1	0.356391	0.214647	1	0.332157
FORC38_1426	LysR family transcriptional regulator	60.2	57.7967	0.960078	595.161	544.291	0.914528	612.006	538.997	0.880704	-0.18327	0.70902	1	0.775874	0.664463	1	0.776758
FORC38_1427	ATP-dependent RNA helicase SrmB	69.03	213.553	3.09363	1084.83	3387.02	3.12216	1111.92	3338.12	3.00211	1.58598	0.00231017	1	0.00634449	0.00623744	1	0.0179474
FORC38_1428	tRNA (adenosine(37)-N6)-methyltransferase TrmM	43.1567	154.38	3.5772	338.15	1154.25	3.41342	346.812	1142.26	3.2936	1.71966	4.6692e-09	2.18379e-05	5.10231e-08	4.57776e-05	0.221655	0.000277763
FORC38_1429	L-aspartate oxidase	20.05	233.18	11.6299	392.131	4398.46	11.2168	402.414	4359.01	10.8322	3.43725	5.48179e-10	2.56383e-06	7.34622e-09	9.80344e-08	0.000474683	1.2899e-06
FORC38_1430	RNA polymerase sigma factor RpoE	1819.4	687.103	0.377655	10215.7	3575.51	0.350002	10465.5	3538.09	0.338073	-1.56459	0.011682	1	0.0259681	0.0240263	1	0.0556362
FORC38_1431	Sigma factor RpoE negative regulatory protein RseA	4061.32	1176.87	0.289775	26723.3	7140.7	0.267209	27395.2	7062.36	0.257796	-1.9557	0.00673999	1	0.0160749	0.0115897	1	0.0301059
FORC38_1432	Sigma factor RpoE negative regulatory protein RseB precursor	540.573	381.467	0.705671	5728.11	3882.9	0.677867	5880.37	3835.69	0.652287	-0.616421	0.237549	1	0.336061	0.31845	1	0.452791
FORC38_1433	Sigma factor RpoE regulatory protein RseC	183.887	108.58	0.590472	796.746	456.216	0.572599	817.954	450.648	0.550946	-0.860018	0.092484	1	0.152952	0.0665419	1	0.128566
FORC38_1434	Translation elongation factor LepA	62.0933	274.593	4.42227	1351.57	6065.91	4.48803	1388.33	5976.62	4.3049	2.10598	6.12667e-05	0.286544	0.000261207	0.00117477	1	0.00434523
FORC38_1435	Signal peptidase I	68.3833	321.67	4.70392	749.137	3508.43	4.68329	767.958	3459.08	4.50425	2.17129	6.29132e-07	0.00294245	4.4219e-06	6.94681e-05	0.336365	0.000391788
FORC38_1436	Ribonuclease III	753.303	197.193	0.261771	5913.8	1518.63	0.256794	6059.75	1499.98	0.247531	-2.01432	5.98743e-06	0.0280032	3.37795e-05	0.000956579	1	0.0036299
FORC38_1437	GTP-binding protein Era	766.987	254.203	0.331431	7684.68	2594.71	0.337647	7887.59	2556.52	0.324119	-1.62541	0.00631443	1	0.0152485	0.0152237	1	0.0375512
FORC38_1438	DNA repair protein RecO	169.657	104.01	0.613062	1301.47	809.73	0.622167	1335.98	797.879	0.597224	-0.743655	0.194877	1	0.286076	0.138985	1	0.234076
FORC38_1439	Pyridoxine 5'-phosphate synthase	248.19	95.0633	0.383026	1908.53	696.059	0.364709	1959.74	688.2	0.351169	-1.50976	4.36338e-06	0.0204075	2.52256e-05	0.000814385	1	0.00316473
FORC38_1440	Holo-[acyl-carrier protein] synthase	119.79	91.9667	0.767732	369.119	268.084	0.726279	378.418	265.006	0.7003	-0.513955	0.217709	1	0.313204	0.22485	1	0.34486
FORC38_1441	4Fe-4S ferredoxin, iron-sulfur binding	36.76	67.5933	1.83877	54.5353	105.193	1.92889	56.0909	103.469	1.84467	0.883359	0.122517	1	0.194241	0.0953757	1	0.17206
FORC38_1442	transcriptional regulator	6.24333	10.9433	1.7528	63.5738	109.429	1.7213	65.2707	108.123	1.65653	0.728162	0.12501	1	0.197658	0.119691	1	0.207976
FORC38_1443	Putative transmembrane transport protein	1.38333	0.976667	0.706024	18.8898	13.0073	0.688591	19.4555	12.8306	0.659481	-0.600597	0.377565	1	0.483006	0.301748	1	0.434318
FORC38_1444	2-dehydropantoate 2-reductase	10.7567	9.46333	0.879764	109.537	90.748	0.82847	112.366	89.893	0.800001	-0.321927	0.350589	1	0.456234	0.398947	1	0.535988
FORC38_1445	Sialic acid utilization regulator, RpiR family	18.88	30.3367	1.60681	174.94	263.577	1.50667	179.627	260.833	1.45208	0.53812	0.0771117	1	0.131146	0.185852	1	0.295532
FORC38_1446	N-acetylmuramic acid 6-phosphate etherase	18.0367	62.9867	3.49215	34.8692	113.165	3.24541	35.7238	112.037	3.13621	1.64902	0.000890322	1	0.00272599	0.000626199	1	0.00255439
FORC38_1447	N-acetylmuramic acid 6-phosphate etherase	22.5667	61.1467	2.7096	147.623	367.777	2.49133	151.561	364.18	2.40286	1.26475	0.00785547	1	0.0184438	0.00807407	1	0.0222635
FORC38_1448	PTS system, IIC component	8.54667	40.8433	4.77886	138.043	593.009	4.29584	141.492	587.221	4.1502	2.05318	0.000209071	0.977823	0.000774416	9.15669e-05	0.443367	0.000491537
FORC38_1449	Hypothetical protein, phosphoserine phosphatase-like protein	563.163	225.57	0.400541	3633.53	1348.1	0.371015	3728.46	1338.94	0.359112	-1.47749	3.99556e-05	0.186873	0.000178654	0.00582753	1	0.0169369
FORC38_1450	tRNA adenosine(34) deaminase TadA	117.637	88.8633	0.755405	576.445	418.971	0.726819	591.786	414.836	0.70099	-0.512534	0.180557	1	0.268255	0.220095	1	0.339179
FORC38_1451	Transglycosylase, Slt family	9.05333	31.5233	3.48196	167.693	593.334	3.53822	171.991	584.015	3.39562	1.76368	0.00096074	1	0.00291968	0.000553362	1	0.00231121
FORC38_1452	Phosphoribosylformylglycinamidine synthase, synthetase subunit / Phosphoribosylformylglycinamidine synthase, glutamine amidotransferase subunit	12.61	371.127	29.4311	619.927	18631.5	30.0544	636.296	18349.6	28.8381	4.8499	1.25173e-16	5.85432e-13	5.47133e-15	1.1716e-09	5.6729e-06	2.5439e-08
FORC38_1453	Putative sensor-like histidine kinase YfhK	41.8867	52.8933	1.26277	691.987	826.261	1.19404	708.861	816.842	1.15233	0.204553	0.395553	1	0.500813	0.617675	1	0.738647
FORC38_1454	putative alpha helix protein	95.2333	98.2733	1.03192	679.52	674.372	0.992424	696.847	666.925	0.957061	-0.0633174	0.969103	1	0.978414	0.876071	1	0.94665
FORC38_1455	Putative sensory histidine kinase YfhA	73.35	117.583	1.60304	1158.01	1785.82	1.54215	1187.25	1766.25	1.48769	0.573072	0.0517893	1	0.0939366	0.207766	1	0.323681
FORC38_1456	Nitrogen regulatory protein P-II	280.94	476.127	1.69476	700.552	1147.73	1.63832	720.176	1136.7	1.57837	0.658433	0.0280162	1	0.0552177	0.12376	1	0.213254
FORC38_1457	Di/tripeptide permease YjdL	14.4933	19.74	1.36201	250.924	329.445	1.31293	257.807	325.829	1.26385	0.337825	0.2417	1	0.339676	0.411722	1	0.548736
FORC38_1458	Lysine decarboxylase, inducible	25.5867	10.89	0.425612	679.813	266.614	0.392187	697.085	264.071	0.378822	-1.40041	3.37095e-05	0.157659	0.000153964	0.000804125	1	0.00313998
FORC38_1459	Lysine/cadaverine antiporter membrane protein CadB	32.0167	15.9867	0.499323	500.26	233.852	0.46746	512.669	231.524	0.451605	-1.14687	0.0425662	1	0.079101	0.0216233	1	0.0508252
FORC38_1460	Transcriptional activator of cad operon	65.5433	133.993	2.04435	1215.93	2388.73	1.96453	1246.85	2365.49	1.89718	0.923854	0.024597	1	0.0494584	0.0710587	1	0.13514
FORC38_1461	Flavohemoprotein (Hemoglobin-like protein) (Flavohemoglobin) (Nitric oxide dioxygenase)	89.9033	667.07	7.41986	1211.18	8172.03	6.74716	1248.45	8102.34	6.4899	2.6982	0.00201121	1	0.00561912	0.00230849	1	0.00775153
FORC38_1462	Serine hydroxymethyltransferase	410.72	3257.58	7.9314	5974.95	46646	7.80692	6126.24	46025.1	7.51279	2.90935	4.20937e-10	1.96872e-06	5.77339e-09	4.01002e-05	0.194165	0.000249891
FORC38_1463	Probable 3-phenylpropionic acid transporter	70.9667	67.9733	0.957821	923.743	876.927	0.94932	948.497	866.285	0.913323	-0.130802	0.87822	1	0.910538	0.785821	1	0.874298
FORC38_1464	Stationary phase inducible protein CsiE	2300.95	267.343	0.116188	34254.8	3518.48	0.102715	35102.2	3512.31	0.10006	-3.32107	9.61725e-06	0.0449799	5.08822e-05	7.95461e-05	0.385162	0.000436197
FORC38_1465	possible membrane protein YebY	19.4833	25.9233	1.33054	135.538	170.545	1.25828	138.84	168.55	1.21399	0.279754	0.368283	1	0.473854	0.497851	1	0.630919
FORC38_1466	putative membrane protein	8.42333	10.46	1.24179	94.0507	111.411	1.18458	96.3547	110.113	1.14278	0.192554	0.456384	1	0.558981	0.632147	1	0.749853
FORC38_1467	Anaerobic sulfite reductase subunit C	10.36	11.81	1.13996	119.328	130.657	1.09494	122.328	129.112	1.05546	0.0778702	0.698064	1	0.767476	0.850205	1	0.92781
FORC38_1468	Anaerobic sulfite reductase subunit B	6.83667	9.3	1.36031	60.6593	80.6934	1.33027	62.3594	79.7539	1.27894	0.354949	0.402843	1	0.508803	0.445794	1	0.581972
FORC38_1469	Anaerobic sulfite reductase subunit A	4.62667	4.81667	1.04107	55.0229	57.905	1.05238	56.3063	57.0388	1.01301	0.0186474	0.899718	1	0.927481	0.986695	1	1
FORC38_1470	Uncharacterized protein yfhR	12.7633	29.9467	2.3463	124.271	301.255	2.42417	127.385	296.078	2.32427	1.21678	0.0497262	1	0.0908119	0.02981	1	0.0661807
FORC38_1471	Inositol-1-monophosphatase	64.19	413.707	6.44503	557.854	3903.72	6.99775	572.046	3822.41	6.682	2.74028	0.00122194	1	0.00361482	0.000691582	1	0.0027684
FORC38_1472	tRNA:Cm32/Um32 methyltransferase	145.107	178.543	1.23043	1113.03	1438.12	1.29207	1143.94	1412.49	1.23476	0.304228	0.575756	1	0.665338	0.604153	1	0.726244
FORC38_1473	Iron-sulfur cluster regulator IscR	2706.15	1116.3	0.412503	12463.4	4863.32	0.390209	12795.1	4819.46	0.376665	-1.40865	0.000888698	1	0.00272375	0.0256664	1	0.0587276
FORC38_1474	Cysteine desulfurase, IscS subfamily	1289.55	1210.14	0.938421	18659	16253.5	0.87108	19097.6	16094.1	0.842731	-0.246856	0.747644	1	0.807559	0.72782	1	0.828731
FORC38_1475	Iron-sulfur cluster assembly scaffold protein IscU	1453.46	815.78	0.561266	4716.8	2448.91	0.51919	4824.77	2423.43	0.502289	-0.99341	0.149505	1	0.229784	0.144935	1	0.241741
FORC38_1476	Iron binding protein IscA for iron-sulfur cluster assembly	919.553	1243.75	1.35256	2212.5	2780.98	1.25694	2259.8	2751.2	1.21745	0.283866	0.636009	1	0.716084	0.669008	1	0.779814
FORC38_1477	Chaperone protein HscB	205.883	328.833	1.59718	1022.28	1576.81	1.54244	1046.37	1556.36	1.48738	0.572775	0.26822	1	0.368202	0.281716	1	0.410864
FORC38_1478	Chaperone protein HscA	88.0133	168.623	1.91588	2032.24	3750.62	1.84556	2077.92	3697.63	1.77948	0.831459	0.131001	1	0.206236	0.183146	1	0.291996
FORC38_1479	Ferredoxin, 2Fe-2S	195.757	550.457	2.81194	503.893	1344.38	2.66798	514.159	1326.21	2.57938	1.36703	0.0492048	1	0.0899299	0.0275753	1	0.062131
FORC38_1480	Fe-S assembly protein IscX	251.953	488.953	1.94065	192.359	365.72	1.90124	196.575	360.934	1.83611	0.876655	0.115768	1	0.184921	0.0914758	1	0.166239
FORC38_1481	Peptidase B	105.98	191.09	1.80308	1612.71	2734.64	1.69568	1650.73	2703.18	1.63757	0.711554	0.0302681	1	0.0590835	0.155646	1	0.255557
FORC38_1482	Protein SseB	33.97	75.3167	2.21715	273.608	581.171	2.1241	279.822	573.811	2.05063	1.03607	0.0149421	1	0.0321602	0.0212339	1	0.0500802
FORC38_1483	hypothetical protein	14.47	15.8367	1.09445	100.141	100.803	1.00661	102.673	100.146	0.975387	-0.035953	0.974333	1	0.981891	0.944251	1	1
FORC38_1484	hypothetical protein	39.54	15.4567	0.390912	40.2721	15.2395	0.378413	41.3255	15.1249	0.365995	-1.45011	0.00569693	1	0.0138991	0.00208574	1	0.00710709
FORC38_1485	Thiosulfate sulfurtransferase, rhodanese	906.54	231.037	0.254855	8279.48	1921.17	0.23204	8484.04	1906.81	0.224753	-2.15359	0.000274307	1	0.000984601	0.00168133	1	0.00592934
FORC38_1486	Alpha-2-macroglobulin	107.857	88.0033	0.815929	6806.23	5206.44	0.764952	6983.99	5162.02	0.739122	-0.436116	0.264207	1	0.364942	0.464316	1	0.599685
FORC38_1487	Penicillin-insensitive transglycosylase & transpeptidase PBP-1C	15	29.07	1.938	426.963	793.243	1.85787	438.802	786.848	1.79318	0.842516	0.0797066	1	0.134775	0.0830539	1	0.153726
FORC38_1488	Anaerobic dimethyl sulfoxide reductase chain A	10.1833	8.79333	0.863502	299.35	243.86	0.81463	307.356	242.024	0.787438	-0.344761	0.485724	1	0.584584	0.437034	1	0.574252
FORC38_1489	Anaerobic dimethyl sulfoxide reductase chain B	5.14	9.21	1.79183	33.1094	54.6205	1.6497	33.8954	54.1666	1.59805	0.676312	0.0809985	1	0.136515	0.109917	1	0.193278
FORC38_1490	Anaerobic dimethyl sulfoxide reductase chain C	2.20667	2.97	1.34592	19.0996	25.6282	1.34182	19.6409	25.3029	1.28828	0.365445	0.416311	1	0.522287	0.467472	1	0.602475
FORC38_1491	Putative polyferredoxin	49.4367	17.1	0.345897	470.326	151.029	0.321116	481.634	149.873	0.311177	-1.68419	2.46266e-06	0.0115179	1.50757e-05	7.88363e-05	0.381725	0.000433286
FORC38_1492	Nucleoside diphosphate kinase	92.2833	1965.69	21.3006	345.18	7376.67	21.3705	353.558	7275.5	20.5779	4.36303	2.06128e-20	9.64062e-17	1.85397e-18	2.37116e-10	1.14812e-06	6.23976e-09
FORC38_1493	Ribosomal RNA large subunit methyltransferase N	177.667	362.617	2.04099	2391.12	5022.78	2.1006	2448.67	4940.69	2.0177	1.01271	0.0914631	1	0.151639	0.130784	1	0.222821
FORC38_1494	putative membrane protein	340.04	254.093	0.747245	3834.28	2804.28	0.731372	3935.93	2770.84	0.703985	-0.506383	0.240701	1	0.33888	0.371878	1	0.508096
FORC38_1495	1-hydroxy-2-methyl-2-(E)-butenyl 4-diphosphate synthase	353.51	261.74	0.740403	4563.86	3227.99	0.707294	4674.15	3191.3	0.682756	-0.550559	0.0941478	1	0.155412	0.327561	1	0.46254
FORC38_1496	Histidyl-tRNA synthetase	188.197	381.54	2.02735	2821.11	5621.21	1.99255	2892	5546.47	1.91786	0.9395	0.0159211	1	0.0339549	0.11203	1	0.196539
FORC38_1497	membrane protein	155.203	335.527	2.16185	973.904	2039.09	2.09373	998.113	2014.13	2.01794	1.01289	0.0006931	1	0.00217559	0.0265775	1	0.0601629
FORC38_1498	Outer membrane protein YfgL, lipoprotein component of the protein assembly complex (forms a complex with YaeT, YfiO, NlpB)	149.677	315.35	2.10687	2046.91	4175.45	2.03988	2097.88	4123.28	1.96545	0.974858	0.00177421	1	0.00505733	0.0747222	1	0.140671
FORC38_1499	GTP-binding protein EngA	115.36	178.973	1.55143	2091.53	3233.8	1.54614	2145.21	3186.43	1.48537	0.570821	0.169011	1	0.25425	0.308665	1	0.441784
FORC38_1500	hypothetical protein	44.58	68.25	1.53096	44.2333	69.6127	1.57376	45.3835	68.6381	1.5124	0.596842	0.142495	1	0.220592	0.17845	1	0.285733
FORC38_1501	adherence and invasion outermembrane protein (Inv,enhances Peyer's patches colonization)	2.26667	1.87667	0.827941	61.0941	48.1939	0.788847	62.7745	47.6197	0.758584	-0.39862	0.380984	1	0.486581	0.341751	1	0.477426
FORC38_1502	SinI-like protein	12.58	9.28667	0.738209	134.68	92.4271	0.68627	138.139	91.6572	0.663515	-0.591799	0.133587	1	0.209239	0.142726	1	0.239128
FORC38_1503	outer membrane protein RatA	87.3733	19.2833	0.2207	6281.63	1264.74	0.201339	6444.73	1258.32	0.195249	-2.35662	2.49258e-07	0.00116578	1.9174e-06	0.000171198	0.828942	0.00083986
FORC38_1504	RatA-like protein	45.2667	7.75	0.171208	48.4148	8.15125	0.168363	49.6289	8.0746	0.162699	-2.61972	2.1326e-08	9.97417e-05	2.0502e-07	7.90695e-09	3.82854e-05	1.37717e-07
FORC38_1505	AIDA autotransporter-like protein	15.2733	9.88333	0.647097	1206.01	738.779	0.612581	1237.31	730.955	0.590761	-0.759353	0.0028828	1	0.00769569	0.0670739	1	0.129288
FORC38_1506	exodeoxyribonuclease VII large subunit	166.803	75.1567	0.450571	2613.12	1193.53	0.456745	2691.32	1177.95	0.437686	-1.19203	0.0625337	1	0.109805	0.0465513	1	0.0958198
FORC38_1507	Inosine-5'-monophosphate dehydrogenase / CBS domain	31.6933	205.697	6.49022	551.304	3676.45	6.66865	564.082	3615.76	6.40998	2.68032	7.6048e-05	0.355676	0.000317568	7.817e-05	0.378499	0.0004311
FORC38_1508	GMP synthase	86.19	513.973	5.96326	1632.46	9731.13	5.96101	1672.97	9590.97	5.7329	2.51927	9.27728e-08	0.000433898	7.8321e-07	0.000131426	0.636364	0.000669014
FORC38_1509	Mobile element protein	244.7	242.367	0.990465	459.045	456.156	0.993707	471.3	450.693	0.956277	-0.0644993	0.982802	1	0.988429	0.882428	1	0.952244
FORC38_1510	hypothetical protein	96.8433	224.77	2.32097	211.644	490.956	2.31972	217.538	485.01	2.22954	1.15675	0.00249073	1	0.0067767	0.00799158	1	0.0220611
FORC38_1511	hypothetical protein	152.603	473.543	3.1031	96.0968	306.353	3.18796	98.6718	302.937	3.07015	1.61831	4.53123e-06	0.0211926	2.61314e-05	0.000135184	0.654561	0.000683736
FORC38_1512	Putative inner membrane protein	1016.53	255.627	0.25147	631.058	161.687	0.256216	650.029	160.034	0.246195	-2.02213	7.88105e-06	0.0368597	4.28601e-05	1.45504e-05	0.0704531	0.000104685
FORC38_1513	Sensory box/GGDEF family protein	9.61333	4.44	0.461859	263.979	117.078	0.443511	270.788	115.687	0.427221	-1.22694	0.000390289	1	0.00132852	0.00234513	1	0.00784734
FORC38_1514	Exopolyphosphatase	77.5567	159.447	2.05587	1432.15	2841.93	1.98438	1469.16	2812.73	1.91451	0.936976	0.0134802	1	0.0294061	0.0700042	1	0.133712
FORC38_1515	Polyphosphate kinase	107.063	229.163	2.14045	2736.27	5664.2	2.07005	2804.55	5601.31	1.99722	0.997996	0.0119264	1	0.0264755	0.0933836	1	0.16897
FORC38_1516	Phosphoribosylglycinamide formyltransferase	34.39	489.63	14.2376	221.83	3320.81	14.9701	227.979	3266.31	14.3273	3.84069	3.28548e-08	0.000153662	3.04962e-07	7.83761e-08	0.000379497	1.06189e-06
FORC38_1517	Phosphoribosylformylglycinamidine cyclo-ligase	20.5467	788.637	38.3827	243.398	9723.37	39.9484	250.087	9572.85	38.278	5.25845	9.5413e-15	4.46247e-11	3.09894e-13	4.25931e-10	2.06236e-06	1.07977e-08
FORC38_1518	Phosphoribosylformylglycinamidine cyclo-ligase	0	13.5167	Inf	0	2.2748	Inf	0	2.24882	Inf	#VALUE!	0.0284663	1	0.0560307	0.0223539	1	0.0523392
FORC38_1519	Uracil phosphoribosyltransferase	163.383	236.94	1.45021	1043.77	1528.87	1.46476	1066.99	1504.72	1.41025	0.495954	0.347532	1	0.453265	0.359951	1	0.495842
FORC38_1520	Uracil permease	4.05333	46.4367	11.4564	61.6094	736.352	11.9519	62.9801	723.165	11.4824	3.52136	1.42197e-06	0.00665055	9.23687e-06	2.02793e-07	0.000981926	2.46715e-06
FORC38_1521	DnaA regulatory inactivator Hda	40.0833	115.223	2.87459	281.772	819.965	2.91003	288.949	807.742	2.79545	1.48308	0.0037051	1	0.00956862	0.00293008	1	0.00949629
FORC38_1522	Arsenate reductase	332.39	155.51	0.467854	931.341	411.253	0.44157	953.963	407.32	0.426976	-1.22777	6.03573e-05	0.282291	0.000258272	0.00284066	1	0.00924982
FORC38_1523	Exported zinc metalloprotease YfgC precursor	169.7	110.787	0.652838	2973.04	1783.19	0.599786	3045.48	1769.3	0.58096	-0.78349	0.0197549	1	0.0410638	0.123662	1	0.213215
FORC38_1524	Putative permease PerM	21.1433	28.4433	1.34526	258.493	332.217	1.2852	264.87	327.893	1.23794	0.30794	0.350367	1	0.456072	0.468928	1	0.603709
FORC38_1525	XRE family transcriptional regulator	49.88	49.6367	0.995122	672.554	621.718	0.924413	690.485	616.177	0.892383	-0.164264	0.738954	1	0.800761	0.696447	1	0.801949
FORC38_1526	Predicted D-glycerate transporter	8.15333	9.26333	1.13614	119.923	126.552	1.05527	122.934	125.487	1.02077	0.0296529	0.79407	1	0.844222	0.943112	1	0.999666
FORC38_1527	Glycerate kinase	67.8767	39.3167	0.579237	889.38	487.814	0.548488	912.583	482.617	0.528847	-0.919078	0.0011499	1	0.00342552	0.0229842	1	0.0535818
FORC38_1528	Thiol peroxidase, Bcp-type	261.617	1015.01	3.87976	1117.63	4074.9	3.646	1146.12	4036.74	3.52208	1.81643	4.29118e-14	2.00699e-10	1.22377e-12	0.000580172	1	0.00239692
FORC38_1529	Glycine cleavage system transcriptional antiactivator GcvR	113.24	349.043	3.08233	636.118	1846.2	2.9023	653.076	1828.71	2.80015	1.4855	6.62711e-08	0.00030995	5.80431e-07	0.000756907	1	0.00298935
FORC38_1530	4-hydroxy-tetrahydrodipicolinate synthase	539.79	956.49	1.77197	5201.59	8791.41	1.69014	5340.77	8699.97	1.62897	0.703962	0.0039389	1	0.0100944	0.233919	1	0.355915
FORC38_1531	Outer membrane protein NlpB, lipoprotein component of the protein assembly complex (forms a complex with YaeT, YfiO, YfgL); Lipoprotein-34 precursor	414.437	830.927	2.00495	4842.64	9374.92	1.93591	4970.69	9270.23	1.86498	0.899158	0.0028268	1	0.00756432	0.134671	1	0.227999
FORC38_1532	Phosphoribosylaminoimidazole-succinocarboxamide synthase	33.1133	934.323	28.2159	244.764	6976.31	28.5022	251.673	6887.33	27.3662	4.77432	1.05215e-17	4.92092e-14	5.78931e-16	1.11344e-10	5.39127e-07	3.19584e-09
FORC38_1533	YpfJ protein, zinc metalloprotease superfamily	768.313	222.72	0.289882	7283.31	2057.18	0.282451	7468.23	2032.77	0.272188	-1.87732	2.14804e-07	0.00100464	1.66884e-06	0.00179435	1	0.00623707
FORC38_1534	Predicted P-loop ATPase fused to an acetyltransferase	137.523	74.01	0.538163	3391.95	1778.91	0.524452	3484.26	1759.45	0.504971	-0.985727	0.0260471	1	0.0518172	0.0751476	1	0.141197
FORC38_1535	Putative inner membrane protein	1535.62	354.953	0.231147	1134.44	252.797	0.222838	1163.63	251.245	0.215914	-2.21147	1.6216e-08	7.58421e-05	1.62801e-07	1.03015e-06	0.004988	1.03058e-05
FORC38_1536	N-succinyl-L,L-diaminopimelate desuccinylase	107.477	158.757	1.47713	1393.72	1959.11	1.40567	1429.89	1940.24	1.35692	0.440332	0.091097	1	0.151139	0.343591	1	0.478615
FORC38_1537	a glutathione-dependent thiol reductase	82.11	93.1067	1.13393	226.307	244.438	1.08012	231.923	242.117	1.04395	0.0620588	0.679398	1	0.752081	0.879018	1	0.949622
FORC38_1538	RND efflux system, inner membrane transporter CmeB	12.6267	12.7967	1.01346	493.795	477.746	0.967499	507.187	472.995	0.932586	-0.100691	0.88477	1	0.915535	0.809	1	0.89515
FORC38_1539	Nitrate/nitrite sensor protein	25.99	11.86	0.456329	542.771	232.399	0.42817	557.181	230.337	0.413398	-1.2744	3.15249e-05	0.147442	0.000146127	0.00192577	1	0.00663198
FORC38_1540	Glutamate synthase [NADPH] small chain	7.55333	7.56	1.00088	181.305	171.411	0.945427	186.114	169.627	0.911412	-0.133825	0.76843	1	0.82519	0.733138	1	0.832323
FORC38_1541	Beta-lactamase class C and other penicillin binding proteins	26.2	12.3267	0.470483	398.201	173.718	0.436258	408.11	172.196	0.421935	-1.24491	0.0018317	1	0.00520149	0.00390699	1	0.0121089
FORC38_1542	GDP-mannose pyrophosphatase YffH	34.06	107.033	3.14249	191.917	588.758	3.06777	197.231	582.129	2.95151	1.56146	2.79879e-05	0.130899	0.000131162	0.000375156	1	0.00166958
FORC38_1543	possible membrane protein	3.41333	7.02	2.05664	40.6161	80.2036	1.97468	41.6837	79.259	1.90144	0.927091	0.0131178	1	0.0287633	0.0264814	1	0.060012
FORC38_1544	hypothetical protein	55.9367	28.8467	0.515702	63.3701	29.7997	0.470249	64.835	29.6164	0.456797	-1.13037	0.078201	1	0.132805	0.0399394	1	0.0844852
FORC38_1545	Transketolase	1255.69	176.57	0.140616	31195.6	3825.38	0.122626	31927.8	3824.91	0.119799	-3.06132	2.77106e-05	0.129602	0.000130254	0.000196642	0.952141	0.000953094
FORC38_1546	Transaldolase	1240.59	244.693	0.19724	13329.7	2300.94	0.172618	13643.5	2301.01	0.168652	-2.56788	0.000490213	1	0.0016203	0.00113449	1	0.00421259
FORC38_1547	NADP-dependent malic enzyme	207.407	524.617	2.52941	5853.71	13598.8	2.32311	6002.71	13505.6	2.24991	1.16987	0.000612775	1	0.00196029	0.059335	1	0.116864
FORC38_1548	Ethanolamine utilization polyhedral-body-like protein EutS	1.83667	0.35	0.190563	4.58319	0.760937	0.166028	4.71027	0.765823	0.162586	-2.62073	0.0694615	1	0.120012	0.014428	1	0.0359734
FORC38_1549	Ethanolamine utilization protein EutP	4.58	1.04667	0.22853	19.9862	4.23703	0.211997	20.4867	4.20693	0.205349	-2.28385	0.000432136	1	0.00144882	5.86281e-05	0.283877	0.000339973
FORC38_1550	Ethanolamine utilization protein EutQ	6.98	2.09333	0.299904	50.2196	14.3422	0.285589	51.3812	14.2073	0.276508	-1.85461	0.000235409	1	0.000860836	8.05443e-05	0.389996	0.000440673
FORC38_1551	ATP:Cob(I)alamin adenosyltransferase	6.69	3.51	0.524664	58.1036	28.9992	0.499094	59.4506	28.7053	0.482842	-1.05038	0.0302251	1	0.0590261	0.0190333	1	0.0457139
FORC38_1552	Phosphate acetyltransferase, ethanolamine utilization-specific	5.07	1.79667	0.354372	57.8364	19.0378	0.329167	59.4226	18.9379	0.318699	-1.64973	0.00252445	1	0.00684853	0.000832862	1	0.00321588
FORC38_1553	Ethanolamine utilization polyhedral-body-like protein EutM	14.8033	3.92	0.264805	27.935	6.77155	0.242404	28.6214	6.74343	0.235608	-2.08554	0.000470254	1	0.00156095	7.52741e-05	0.364477	0.000417978
FORC38_1554	Ethanolamine utilization protein EutN	9.09667	4.99333	0.548919	18.5113	9.5434	0.515545	18.9384	9.45424	0.49921	-1.00228	0.0809832	1	0.136515	0.0523799	1	0.105146
FORC38_1555	Acetaldehyde dehydrogenase, ethanolamine utilization cluster	8.94333	3.37	0.376817	148.552	51.9755	0.349882	152.524	51.6405	0.338573	-1.56246	0.000305541	1	0.00108259	0.000330767	1	0.0014996
FORC38_1556	Ethanolamine utilization protein EutJ	6.15667	2.83667	0.460747	56.1799	23.8433	0.42441	57.6243	23.6908	0.411125	-1.28235	0.00572117	1	0.0139437	0.00365208	1	0.0114234
FORC38_1557	Ethanolamine utilization protein EutG	4.21333	1.92333	0.456487	58.1673	24.8432	0.427099	59.5712	24.6635	0.414016	-1.27224	0.0078181	1	0.0183837	0.00442775	1	0.0134162
FORC38_1558	Ethanolamine permease	163.727	11.5467	0.070524	2340.13	148.517	0.0634652	2400.32	147.881	0.0616087	-4.02072	3.64582e-16	1.70515e-12	1.49575e-14	8.67791e-13	4.20185e-09	4.84349e-11
FORC38_1559	Ethanolamine utilization protein EutA	65.0133	5.62333	0.0864951	1077.21	84.7918	0.0787144	1106.15	84.4957	0.0763871	-3.71053	3.1914e-12	1.49262e-08	6.63386e-11	1.08567e-11	5.25683e-08	4.13924e-10
FORC38_1560	Ethanolamine ammonia-lyase heavy chain	61.1467	7.95667	0.130124	987.841	115.193	0.116611	1011.47	114.918	0.113615	-3.13778	1.24501e-07	0.000582291	1.01622e-06	2.88326e-08	0.000139608	4.32221e-07
FORC38_1561	Ethanolamine ammonia-lyase light chain	43.0333	4.10667	0.0954299	427.84	36.5883	0.0855186	438.105	36.5224	0.0833645	-3.58442	8.24485e-09	3.85611e-05	8.80392e-08	8.36178e-10	4.04877e-06	1.92424e-08
FORC38_1562	Ethanolamine utilization polyhedral-body-like protein EutL	157.003	18.4233	0.117344	1053.74	112.138	0.106419	1080.93	111.627	0.103269	-3.27552	3.84276e-08	0.000179726	3.50342e-07	9.58841e-09	4.64271e-05	1.62332e-07
FORC38_1563	Ethanolamine utilization polyhedral-body-like protein EutK	86.9967	10.3367	0.118817	395.675	42.4759	0.10735	406.009	42.3478	0.104302	-3.26116	1.41102e-07	0.000659936	1.13391e-06	1.28813e-08	6.23713e-05	2.07904e-07
FORC38_1564	Ethanolamine operon regulatory protein	47.22	11.1367	0.235846	564.549	124.037	0.21971	578.919	123.081	0.212604	-2.23376	1.50394e-10	7.03395e-07	2.24727e-09	2.27477e-07	0.00110144	2.68645e-06
FORC38_1565	hypothetical protein	36.4	17.1733	0.471795	266.703	119.634	0.448566	273.101	118.255	0.433008	-1.20753	0.000318727	1	0.00112082	0.00267254	1	0.00877735
FORC38_1566	Coproporphyrinogen III oxidase, aerobic	33.37	23.7733	0.712416	333.088	233.431	0.700807	341.307	230.518	0.675399	-0.566188	0.237055	1	0.335768	0.200809	1	0.31538
FORC38_1567	N-acetylmuramoyl-L-alanine amidase	31.1067	56.52	1.81697	296.636	529.447	1.78484	304.918	523.172	1.71578	0.778862	0.0762171	1	0.129955	0.0919408	1	0.166796
FORC38_1568	Acetyltransferase YpeA	83.66	99.7633	1.19249	308.557	348.795	1.13041	315.783	345.358	1.09366	0.129158	0.582846	1	0.671421	0.752489	1	0.846157
FORC38_1569	Inner membrane protein YfeZ	19.7	22.5767	1.14602	78.8341	86.6686	1.09938	80.8433	85.7442	1.06062	0.0849104	0.671491	1	0.745446	0.843696	1	0.922618
FORC38_1570	Predicted outer membrane lipoprotein YfeY	84.8033	133.92	1.57918	475.908	716.902	1.50639	487.989	708.374	1.45162	0.537662	0.225298	1	0.321943	0.253211	1	0.378059
FORC38_1571	Predicted dye-decolorizing peroxidase (DyP), YfeX-like subgroup	63.4833	177.643	2.79827	632.008	1691.25	2.676	648.372	1670.95	2.57715	1.36578	2.21246e-06	0.0103477	1.37237e-05	0.00169455	1	0.00596294
FORC38_1572	3-oxoacyl-[acyl-carrier protein] reductase	890.077	508.113	0.570865	7491.17	3927.07	0.524227	7700.78	3900.04	0.506447	-0.981517	0.0718839	1	0.123512	0.129289	1	0.22074
FORC38_1573	Sulfate and thiosulfate binding protein CysP	1717.16	432.56	0.251904	19384.6	5044.54	0.260234	19985.2	4949.4	0.247654	-2.0136	0.0475676	1	0.087313	0.0342936	1	0.0745621
FORC38_1574	Sulfate transport system permease protein CysT	441.547	311.313	0.705052	3965.72	2883.72	0.727161	4080.75	2829.41	0.693355	-0.528335	0.592701	1	0.67821	0.505841	1	0.638499
FORC38_1575	Sulfate transport system permease protein CysW	618.543	665.883	1.07653	5883.2	6625.28	1.12613	6055.33	6496.24	1.07281	0.101401	0.851225	1	0.88945	0.905602	1	0.971621
FORC38_1576	Sulfate and thiosulfate import ATP-binding protein CysA	1112.01	684.97	0.615977	13790	8700.02	0.630895	14186.3	8536.34	0.601732	-0.732807	0.512987	1	0.608327	0.438041	1	0.574933
FORC38_1577	Cysteine synthase	296.85	434.333	1.46314	2986.23	4562.92	1.52799	3065.91	4475.42	1.45973	0.545705	0.427135	1	0.533433	0.460861	1	0.596655
FORC38_1578	putative membrane carboxypeptidase	49.1467	152.897	3.11103	253.321	845.55	3.33786	260.442	828.858	3.18251	1.67016	0.0279495	1	0.0551095	0.0129208	1	0.0329623
FORC38_1579	hypothetical protein	28.2067	53.6167	1.90085	85.6416	165.849	1.93655	87.941	163.65	1.86091	0.896005	0.0775715	1	0.131784	0.0653182	1	0.12669
FORC38_1580	Putative amidotransferase	77.6667	42.4233	0.546223	579.228	303.444	0.523877	595.598	300.566	0.504645	-0.986659	0.0394616	1	0.0741809	0.0310974	1	0.0685359
FORC38_1581	Predicted transcriptional regulator of pyridoxine metabolism	76.4033	28.0033	0.36652	1137.53	397.503	0.349442	1170.9	394.163	0.336633	-1.57075	0.00557087	1	0.0136556	0.00234285	1	0.00784514
FORC38_1582	Pyridoxal kinase	46.5333	16.2633	0.349499	434.82	141.868	0.326269	447.327	140.5	0.314088	-1.67076	0.00912213	1	0.0209652	0.00257354	1	0.0085146
FORC38_1583	hypothetical protein	13.93	4.95333	0.355587	16.9594	6.12208	0.360984	17.3787	6.0324	0.347116	-1.52651	0.0145165	1	0.0313886	0.00434945	1	0.0131955
FORC38_1584	PTS system, glucose-specific IIA component	3257.29	2846.01	0.873736	15695	12992.5	0.827812	16061.7	12876.5	0.801692	-0.31888	0.464722	1	0.566408	0.611422	1	0.732798
FORC38_1585	Phosphoenolpyruvate-protein phosphotransferase of PTS system	1403.87	1615.1	1.15046	29541.5	33870.9	1.14655	30245.1	33398.6	1.10426	0.143086	0.702921	1	0.771537	0.83159	1	0.912432
FORC38_1586	Phosphotransferase system, phosphocarrier protein HPr	3029.28	2702.89	0.892253	4413.73	3979.44	0.901603	4518.22	3928.23	0.869419	-0.201877	0.727856	1	0.792039	0.732824	1	0.832161
FORC38_1587	Cysteine synthase	5220.18	2145.25	0.410954	55997.4	22868.1	0.408377	57637.1	22506.3	0.390482	-1.35667	0.0582016	1	0.103699	0.0729319	1	0.137944
FORC38_1588	sulfate transporter CysZ	23.1967	89.1033	3.84121	221.814	805.068	3.62947	227.115	797.049	3.50945	1.81125	1.78763e-08	8.36074e-05	1.77888e-07	2.20351e-05	0.106694	0.000148599
FORC38_1589	Cell division protein ZipA	914.627	627.543	0.68612	10171.4	6558.56	0.644801	10423.4	6501.05	0.6237	-0.681076	0.0296072	1	0.0579628	0.255045	1	0.380095
FORC38_1590	DNA ligase	141.063	126.76	0.898603	3524.18	3024.98	0.85835	3608.08	2991.76	0.829183	-0.270238	0.556425	1	0.647686	0.629839	1	0.748755
FORC38_1591	hypothetical protein	198.25	178.14	0.898562	191	171.459	0.897694	195.686	169.488	0.866123	-0.207357	0.641294	1	0.720128	0.604481	1	0.726457
FORC38_1592	Putative cytochrome oxidase	66.1233	52.26	0.790341	752.75	573.78	0.762245	771.123	566.165	0.734208	-0.445738	0.344829	1	0.450242	0.309338	1	0.442435
FORC38_1593	LysR family transcriptional regulator YfeR	19.74	9.55333	0.483958	204.355	89.964	0.440235	209.202	89.5912	0.428252	-1.22347	0.0237617	1	0.0480681	0.0110778	1	0.0289626
FORC38_1594	Putative exported protein precursor	21.27	9.24667	0.434728	174.106	69.9888	0.401991	178.318	69.4924	0.389711	-1.35952	0.000730228	1	0.00227685	0.00120225	1	0.00443358
FORC38_1595	Xanthosine phosphorylase	1.64	0.96	0.585366	14.7206	8.33796	0.566414	15.1289	8.24579	0.545037	-0.875573	0.162532	1	0.246087	0.110516	1	0.194095
FORC38_1596	Xanthosine permease	2.97	2.82333	0.950617	43.4872	39.2974	0.903655	44.6153	38.8929	0.871741	-0.198029	0.696198	1	0.765935	0.63185	1	0.749853
FORC38_1597	hypothetical protein	3.91667	4.10333	1.04766	1.1054	1.26215	1.1418	1.14353	1.24397	1.08783	0.121454	0.89526	1	0.924108	1	1	1
FORC38_1598	Xanthosine operon regulatory protein XapR, LysR family	6.54	6.96333	1.06473	63.5374	65.9732	1.03834	65.1952	65.0902	0.99839	-0.00232526	0.902203	1	0.929177	1	1	1
FORC38_1599	Glutamyl-tRNA synthetase	135.143	317.27	2.34766	2254.99	5253.21	2.32959	2316.38	5183.96	2.23796	1.16218	0.00495727	1	0.0124051	0.0512953	1	0.103618
FORC38_1600	hypothetical protein	45.41	155.23	3.41841	146.923	467.141	3.17949	150.688	462.981	3.07244	1.61939	3.40908e-06	0.0159442	2.02595e-05	0.000159869	0.774086	0.00079069
FORC38_1601	hypothetical protein	153.88	297.467	1.93311	404.208	726.611	1.79761	414.567	720.942	1.73902	0.798278	0.0344165	1	0.0658079	0.0689634	1	0.132194
FORC38_1602	Uncharacterized protein yfeA	27.2167	19.89	0.730802	739.832	522.419	0.706131	758.567	516.152	0.680429	-0.555483	0.160464	1	0.243721	0.188598	1	0.299308
FORC38_1603	Nucleoside permease NupC	409.983	94.3233	0.230066	5639.05	1272.24	0.225612	5795.24	1258.09	0.21709	-2.20364	0.000115681	0.541042	0.00046164	0.000810555	1	0.00315745
FORC38_1604	Manganese transport protein MntH	553.513	35.5167	0.0641659	8048.08	470.245	0.0584294	8257.71	467.806	0.0566508	-4.14176	9.72983e-20	4.55064e-16	7.98358e-18	1.5437e-09	7.47459e-06	3.18068e-08
FORC38_1605	hypothetical protein	354.617	153.71	0.433454	836.302	335.263	0.400888	858.725	333.26	0.388087	-1.36555	0.00310442	1	0.00820303	0.00320717	1	0.01023
FORC38_1606	Putative ion-channel protein	186.623	159.77	0.856109	2080.36	1623.27	0.780285	2136.96	1618.34	0.757308	-0.401048	0.546514	1	0.639171	0.495191	1	0.628497
FORC38_1607	Pyruvate decarboxylase; Alpha-keto-acid decarboxylase	424.94	61.52	0.144773	8328.24	1092.05	0.131126	8555.29	1092.99	0.127756	-2.96854	0.00161902	1	0.00468285	0.00138597	1	0.00501186
FORC38_1608	Chloride channel protein	184.49	41.2833	0.22377	2620.79	539.333	0.205791	2694.56	537.617	0.199519	-2.3254	0.00027842	1	0.000997068	0.000178783	0.865667	0.000870892
FORC38_1609	Glucokinase	211.163	175.073	0.82909	2283.82	1787.89	0.782852	2343.32	1768.92	0.754878	-0.405684	0.166937	1	0.25186	0.395411	1	0.532724
FORC38_1610	Uncharacterized PLP-dependent aminotransferase YfdZ	297.85	295.217	0.991159	4346.35	3898.81	0.897032	4446.78	3869.36	0.870147	-0.200669	0.705211	1	0.773154	0.733472	1	0.832478
FORC38_1611	Lipid A biosynthesis lauroyl acyltransferase	3395.98	185.623	0.0546598	33694	1858.37	0.0551543	34800.1	1832.79	0.0526661	-4.24698	1.45636e-06	0.00681137	9.43404e-06	1.07985e-05	0.0522863	8.04404e-05
FORC38_1612	hypothetical protein	101.223	46.8633	0.46297	127.654	56.558	0.443058	131.09	55.8972	0.426404	-1.22971	0.0248661	1	0.0498923	0.0104665	1	0.027648
FORC38_1613	Phosphoglycerate transporter protein PgtP	18.2833	3.72667	0.203829	297.312	57.2034	0.192402	305.735	56.7063	0.185475	-2.4307	1.40746e-07	0.000658268	1.13299e-06	2.16381e-07	0.00104772	2.57425e-06
FORC38_1614	hypothetical protein	1.68667	5.91333	3.50593	2.51157	8.28156	3.29737	2.58368	8.19395	3.17142	1.66513	0.0590716	1	0.10481	0.0395935	1	0.0838634
FORC38_1615	phosphoglycerate transport regulatory protein PgtC	51.97	18.5633	0.357193	731.986	243.368	0.332476	752.15	240.925	0.320315	-1.64244	0.00159403	1	0.00461627	0.000780154	1	0.00306119
FORC38_1616	Phosphoglycerate transport system sensor protein PgtB	36.6567	12.9333	0.352823	892.774	298.069	0.333868	917.82	294.973	0.321385	-1.63763	0.000106866	0.499813	0.000428802	0.000279722	1	0.00128259
FORC38_1617	phosphoglycerate transport system transcriptional regulatory protein pgtA	76.1767	31.6467	0.415438	1098.32	432.284	0.393586	1128.6	428.203	0.379411	-1.39817	0.00335186	1	0.00875791	0.00291829	1	0.00947075
FORC38_1618	Protease VII (Omptin) precursor	43.4333	4.92667	0.113431	456.712	47.798	0.104657	468.285	47.4363	0.101298	-3.30332	1.96394e-21	9.18535e-18	1.95433e-19	3.09368e-13	1.49796e-09	2.13995e-11
FORC38_1619	putative transport	253.227	34.2667	0.13532	2661.32	320.871	0.120568	2730.49	319.85	0.11714	-3.09369	1.32969e-07	0.000621896	1.07409e-06	2.84655e-07	0.0013783	3.27388e-06
FORC38_1620	Lipoprotein	721.407	349.957	0.485103	5800.48	2664.73	0.459398	5947.4	2637.62	0.443491	-1.17302	2.49346e-06	0.0116619	1.52244e-05	0.0385287	1	0.0820388
FORC38_1621	Long-chain fatty acid transport protein	1348.32	2867.75	2.12691	21156.4	38802.9	1.8341	21616.2	38798.7	1.79489	0.843894	0.263778	1	0.364457	0.294302	1	0.425631
FORC38_1622	hypothetical protein	797.657	168.603	0.211373	1471.67	281.335	0.191167	1504.38	279.628	0.185877	-2.42758	2.60473e-05	0.121823	0.000123178	8.5138e-06	0.0412238	6.50218e-05
FORC38_1623	3-ketoacyl-CoA thiolase	684.03	646.523	0.945168	10518.4	8927.04	0.848703	10802.1	8877.67	0.821844	-0.283063	0.645281	1	0.723025	0.666267	1	0.777553
FORC38_1624	Enoyl-CoA hydratase / Delta(3)-cis-delta(2)-trans-enoyl-CoA isomerase / 3-hydroxyacyl-CoA dehydrogenase / 3-hydroxybutyryl-CoA epimerase	461.42	351.43	0.761627	12268.3	8252	0.672628	12584.3	8210.3	0.652423	-0.616121	0.342927	1	0.448385	0.37357	1	0.509959
FORC38_1625	phosphohistidine phosphatase	3680.11	798.397	0.216949	11477	2395.45	0.208718	11785.1	2372.91	0.201349	-2.31223	1.06452e-09	4.97878e-06	1.31366e-08	0.000275699	1	0.00127137
FORC38_1626	hypothetical protein	166.017	105.28	0.634153	882.671	544.01	0.616322	906.721	537.718	0.593036	-0.753808	0.0302261	1	0.0590261	0.0701389	1	0.133864
FORC38_1627	Protein-N(5)-glutamine methyltransferase PrmB, methylates LSU ribosomal protein L3p	20.9533	126.41	6.03293	217.73	1332.26	6.11889	223.15	1310.3	5.87184	2.55381	3.14599e-06	0.0147138	1.87916e-05	1.72016e-06	0.00832903	1.60174e-05
FORC38_1628	Chorismate synthase	48.9933	201.79	4.11872	609.468	2472.29	4.05647	625.294	2437.52	3.8982	1.96281	1.09038e-06	0.0050997	7.28529e-06	7.81713e-05	0.378506	0.0004311
FORC38_1629	Murein endopeptidase	45.49	139.027	3.0562	406.495	1260.5	3.1009	417.267	1241.38	2.97504	1.57291	0.00156438	1	0.00453951	0.00153502	1	0.00547318
FORC38_1630	Putative membrane protein YfcA	28.8233	54.7867	1.90077	253.49	488.36	1.92654	259.844	480.798	1.85033	0.887786	0.0802608	1	0.135516	0.0708408	1	0.134831
FORC38_1631	Putative transporting ATPase	22.1167	103.02	4.65803	116.818	551.117	4.71774	119.925	542.828	4.52639	2.17836	6.534e-06	0.0305595	3.64238e-05	7.89792e-06	0.0382418	6.10891e-05
FORC38_1632	hypothetical protein	75.7033	202.827	2.67923	126.902	345.36	2.72148	130.308	340.58	2.61366	1.38607	0.00062106	1	0.00198138	0.00170706	1	0.00599492
FORC38_1633	tRNA (5-methylaminomethyl-2-thiouridylate)-methyltransferase / FAD-dependent cmnm(5)s(2)U34 oxidoreductase	45.1367	35.7533	0.792113	1107.52	863.994	0.780116	1136.1	852.977	0.750793	-0.413512	0.393062	1	0.498468	0.363229	1	0.499125
FORC38_1634	3-oxoacyl-[acyl-carrier-protein] synthase, KASI	712.72	291.55	0.409067	10092.7	3901.37	0.386553	10324.6	3860.23	0.373887	-1.41933	0.00070285	1	0.00220324	0.0228435	1	0.0533051
FORC38_1635	hypothetical protein	1.21333	10.17	8.38187	7.35748	62.414	8.48307	7.5709	61.5982	8.13619	3.02435	1.46286e-06	0.00684182	9.46309e-06	2.86274e-07	0.00138614	3.27577e-06
FORC38_1636	hypothetical protein	16.18	14.1767	0.876185	79.8384	68.1308	0.85336	81.846	67.3497	0.822883	-0.281241	0.597342	1	0.682406	0.519872	1	0.649437
FORC38_1637	hypothetical protein	0.976667	2.69	2.75427	2.86061	8.56475	2.99403	2.92949	8.38787	2.86325	1.51766	0.143482	1	0.22162	0.107113	1	0.189493
FORC38_1638	Putative DNA-binding protein in cluster with Type I restriction-modification system	2.33	8.43	3.61803	3.15571	11.6716	3.69856	3.23905	11.5028	3.55127	1.82834	0.0231633	1	0.0471431	0.0114356	1	0.0298014
FORC38_1639	hypothetical protein	8.38667	4.65667	0.555246	25.1113	13.8266	0.550612	25.767	13.6645	0.53031	-0.915093	0.0915792	1	0.151777	0.0520119	1	0.104629
FORC38_1640	Transporter, putative	37.03	40.1967	1.08552	505.63	533.689	1.05549	518.356	526.47	1.01565	0.0224081	0.840342	1	0.880636	0.960325	1	1
FORC38_1641	Cell division protein	37.97	99.0067	2.6075	428.134	1120.45	2.61706	439.053	1105.08	2.51697	1.33169	0.0060707	1	0.0147349	0.00623821	1	0.0179474
FORC38_1642	Erythronate-4-phosphate dehydrogenase	81.0133	153.203	1.89109	1056.48	1972.34	1.86691	1084.9	1946.52	1.7942	0.843342	0.024595	1	0.0494584	0.0789434	1	0.146974
FORC38_1643	Aspartate-semialdehyde dehydrogenase	42.56	112.123	2.63448	488.573	1303.48	2.66792	500.615	1282.82	2.56248	1.35754	0.00816498	1	0.0190938	0.00724845	1	0.0202639
FORC38_1644	tRNA pseudouridine synthase A	60.87	126.38	2.07623	534.56	1109.03	2.07467	548.478	1093.13	1.99303	0.994964	0.0184732	1	0.038692	0.0299681	1	0.0664404
FORC38_1645	DedA protein	49.4533	142.88	2.88919	334.994	959.477	2.86416	343.546	946.82	2.75602	1.46259	0.000289397	1	0.00103164	0.00113851	1	0.00422427
FORC38_1646	Acetyl-coenzyme A carboxyl transferase beta chain	404.687	450.213	1.1125	4108.38	4414.41	1.07449	4210.89	4361.17	1.03569	0.0505901	0.744995	1	0.806188	0.929209	1	0.989611
FORC38_1647	bifunctional tetrahydrofolate synthase/dihydrofolate synthase	58.6667	202.527	3.45216	870.346	2962.69	3.40404	892.288	2923.73	3.27667	1.71223	1.86701e-05	0.0873202	9.16267e-05	0.000920904	1	0.00350551
FORC38_1648	DedD protein	143.433	163.9	1.14269	995.384	1108.7	1.11384	1020.17	1094.72	1.07308	0.101753	0.70543	1	0.77318	0.821866	1	0.904837
FORC38_1649	hypothetical protein	70.5	188.92	2.67972	18.8277	51.8356	2.75316	19.279	51.1676	2.65405	1.4082	0.00466184	1	0.011716	0.00331091	1	0.0105055
FORC38_1650	Colicin V production protein	54.88	1137.28	20.7231	247.213	5341.13	21.6054	253.579	5253.59	20.7177	4.37279	5.7054e-12	2.66842e-08	1.10265e-10	2.99003e-09	1.44777e-05	5.67754e-08
FORC38_1651	Amidophosphoribosyltransferase	46.8767	747.227	15.9403	854.052	13904.3	16.2804	874.43	13688.8	15.6546	3.96851	1.71586e-10	8.02507e-07	2.53958e-09	3.28313e-07	0.00158969	3.71424e-06
FORC38_1652	Arginine utilization regulatory protein RocR	80.2167	53.2067	0.663287	1351.59	876.545	0.648531	1387.82	865.786	0.623846	-0.680739	0.0973042	1	0.15985	0.129033	1	0.220459
FORC38_1653	Diaminopimelate decarboxylase	10.6367	5.06333	0.476026	180.814	79.1597	0.437796	184.744	78.283	0.423737	-1.23876	0.0383993	1	0.0724751	0.0146776	1	0.036433
FORC38_1654	Putative amino acid transporter	12.52	8.25333	0.659212	213.553	129.33	0.605613	218.819	128.198	0.585862	-0.771367	0.0611148	1	0.107803	0.0667569	1	0.128882
FORC38_1655	hypothetical protein	42.1767	16.19	0.383862	541.972	188.616	0.348019	554.58	187.173	0.337503	-1.56703	0.000447934	1	0.00149508	0.000537925	1	0.00225705
FORC38_1656	Lysine-specific permease	47.06	52.7133	1.12013	787.734	837.843	1.06361	807.825	828.55	1.02565	0.0365453	0.742818	1	0.804204	0.929319	1	0.989611
FORC38_1657	3-polyprenyl-4-hydroxybenzoate carboxy-lyase UbiX	82.12	79.7867	0.971586	458.619	423.323	0.92304	470.414	419.044	0.890797	-0.166832	0.628553	1	0.709785	0.67276	1	0.783619
FORC38_1658	Lysine-arginine-ornithine-binding periplasmic protein precursor	2718.95	866.633	0.318738	23115.7	6461.13	0.279512	23658	6435.81	0.272036	-1.87813	0.0044717	1	0.0112866	0.0114968	1	0.0299208
FORC38_1659	Histidine ABC transporter, histidine-binding periplasmic protein precursor HisJ	3288.61	1021.03	0.310475	27914.2	7690.98	0.275522	28592.6	7650.11	0.267556	-1.90209	0.000748261	1	0.00232842	0.00697833	1	0.0196591
FORC38_1660	Histidine ABC transporter, permease protein HisQ	564.667	149.267	0.264345	4089.6	961.697	0.235157	4187.14	955.302	0.228151	-2.13194	0.000174001	0.813804	0.000657354	0.00061439	1	0.00251257
FORC38_1661	Histidine ABC transporter, permease protein HisM	288.87	123.527	0.42762	2170.39	830.032	0.382435	2223.04	825.363	0.371278	-1.42943	0.00829282	1	0.0193444	0.00797388	1	0.0220248
FORC38_1662	Histidine ABC transporter, ATP-binding protein HisP	244.293	53.8533	0.220445	2071.59	405.309	0.195651	2119.64	402.669	0.18997	-2.39615	3.04965e-05	0.142632	0.000141641	1.8293e-05	0.0885749	0.000127263
FORC38_1663	Cell division inhibitor	456.77	90.7433	0.198663	4521.71	822.656	0.181935	4631.91	817.247	0.176438	-2.50276	8.08651e-11	3.78206e-07	1.29081e-09	1.15931e-05	0.0561337	8.55697e-05
FORC38_1664	Probable glutathione S-transferase, YfcG-like protein	508.51	60.0567	0.118103	3348.62	358.082	0.106934	3432.89	357.33	0.10409	-3.2641	1.46554e-07	0.000685433	1.17025e-06	5.05485e-07	0.00244756	5.43902e-06
FORC38_1665	Probable glutathione S-transferase, YfcF-like protein	237.133	147.967	0.623981	1556.22	898.743	0.577515	1595.66	890.204	0.557889	-0.84195	0.0389251	1	0.0732898	0.0660846	1	0.127788
FORC38_1666	Phosphodiesterase yfcE	172.877	278.363	1.61018	920.63	1445.66	1.5703	944.317	1427.84	1.51203	0.596491	0.0469638	1	0.0863402	0.173428	1	0.278891
FORC38_1667	Putative Nudix hydrolase YfcD	190.55	437.237	2.2946	1024.75	2280.83	2.22575	1050.16	2255.29	2.14756	1.1027	0.000560953	1	0.00182828	0.0195571	1	0.0467171
FORC38_1668	Transcriptional regulator, LacI family	57.63	55.28	0.959223	660.221	609.163	0.922666	678.053	602.808	0.889028	-0.1697	0.738896	1	0.800761	0.688522	1	0.795283
FORC38_1669	hypothetical protein	5.20333	2.54	0.488149	2.21646	1.01458	0.457747	2.27412	1.0211	0.449007	-1.15519	0.507075	1	0.603765	0.39452	1	0.53196
FORC38_1670	Ascorbate-specific PTS system, EIIA component	48.4967	11.6	0.239192	186.508	40.7557	0.218521	191.88	40.5475	0.211317	-2.24252	0.000574753	1	0.00186805	6.95055e-05	0.336546	0.000391788
FORC38_1671	Putative sugar phosphotransferase component II B	53.6833	43.3633	0.807762	86.973	63.9876	0.735718	89.259	64.0265	0.717312	-0.479327	0.637719	1	0.717491	0.538596	1	0.666507
FORC38_1672	membrane protein	43.1733	36.2833	0.840411	702.131	523.189	0.745145	721.427	523.552	0.725718	-0.46252	0.613275	1	0.696636	0.508583	1	0.64092
FORC38_1673	Transketolase, N-terminal section	120.307	62.3733	0.518453	1073.45	499.172	0.465015	1102.99	499.57	0.452921	-1.14267	0.167942	1	0.252967	0.0925915	1	0.167777
FORC38_1674	Transketolase, C-terminal section	105.683	104.687	0.990569	1114.67	991.036	0.889086	1145.41	992.082	0.866138	-0.207331	0.835031	1	0.876118	0.763472	1	0.854538
FORC38_1675	Putative S-transferase	10.2033	8.39	0.82228	184.107	145.545	0.790545	189.23	144.024	0.761108	-0.393827	0.349228	1	0.454969	0.341297	1	0.476929
FORC38_1676	Phosphate acetyltransferase	480.043	270.127	0.562713	12649.1	6981.11	0.551906	12954.4	6900.71	0.532692	-0.908627	0.110231	1	0.177592	0.171302	1	0.276481
FORC38_1677	Acetate kinase	597.3	374.357	0.626748	8328.39	5101.19	0.612506	8526.1	5041.91	0.59135	-0.757915	0.150736	1	0.231449	0.234773	1	0.356914
FORC38_1678	hypothetical protein	949.407	264.76	0.278869	2914.46	750.907	0.257649	2984.45	744.796	0.249559	-2.00255	4.1386e-07	0.00193562	3.04822e-06	9.93482e-05	0.481044	0.00052804
FORC38_1679	hypothetical protein	929.843	762.927	0.820489	4786.11	3803.91	0.794781	4911.84	3759.18	0.765331	-0.385845	0.33058	1	0.435773	0.502059	1	0.634552
FORC38_1680	Putative phosphatase YfbT	603.01	484.577	0.803596	4057.87	3150.85	0.776479	4164.99	3114.29	0.747729	-0.419412	0.271592	1	0.371957	0.456879	1	0.593404
FORC38_1681	Putative transport protein	10.81	43.1567	3.99229	239.851	936.182	3.90318	246.23	923.4	3.75015	1.90695	5.82397e-07	0.00272387	4.12708e-06	1.86401e-05	0.0902553	0.000129306
FORC38_1682	Nucleotidase YfbR, HD superfamily	39.38	55.1067	1.39936	233.771	313.786	1.34228	240.26	310.37	1.29181	0.369395	0.18896	1	0.278263	0.369549	1	0.505611
FORC38_1683	Aspartate aminotransferase	53.53	243.317	4.54543	753.474	3376.94	4.48183	772.827	3335.88	4.31646	2.10985	1.29052e-06	0.00603577	8.48913e-06	9.849e-05	0.476889	0.000525208
FORC38_1684	hypothetical protein	0	0	NA	0	0	NA	0	0	NA	#VALUE!	1	1	1	1	1	1
FORC38_1685	LysR family transcriptional regulator lrhA	164.95	190.33	1.15386	1709.52	1891.5	1.10645	1757.3	1872.41	1.06551	0.0915392	0.686345	1	0.757255	0.851348	1	0.928367
FORC38_1686	hypothetical protein	0	35.37	Inf	0	8.34433	Inf	0	8.26186	Inf	#VALUE!	0.000329647	1	0.00115315	5.13742e-06	0.0248754	4.1459e-05
FORC38_1687	NADH ubiquinone oxidoreductase chain A	543.95	1401.04	2.57567	2132.25	5401	2.53301	2187.5	5335.63	2.43915	1.28638	0.00074041	1	0.00230553	0.02856	1	0.0637563
FORC38_1688	NADH-ubiquinone oxidoreductase chain B	860.15	1525.35	1.77336	5851.74	10088.8	1.72407	6005.87	9976.4	1.66111	0.732145	0.0228946	1	0.0466978	0.226723	1	0.346634
FORC38_1689	NADH-quinone oxidoreductase subunit C/D	532.883	1384.58	2.59828	11747.5	29199.5	2.4856	12042.2	28876.9	2.39797	1.26181	4.81761e-05	0.22532	0.000211171	0.0460117	1	0.0950464
FORC38_1690	NADH-ubiquinone oxidoreductase chain E	423.12	1183.13	2.79621	1983.26	5331.89	2.68845	2032.01	5271.17	2.59407	1.37522	5.64129e-07	0.00263843	4.02814e-06	0.014883	1	0.0368092
FORC38_1691	NADH-ubiquinone oxidoreductase chain F	363.607	887.163	2.4399	5758.08	13512.3	2.34666	5898.51	13352.9	2.26378	1.17873	0.000120332	0.562792	0.000476942	0.0536376	1	0.107408
FORC38_1692	NADH-ubiquinone oxidoreductase chain G	338.813	1094.48	3.23034	11677.9	36139.2	3.09465	11952.3	35720.2	2.98855	1.57944	8.8679e-06	0.0414752	4.73461e-05	0.01468	1	0.036433
FORC38_1693	NADH-ubiquinone oxidoreductase chain H	222.56	847.337	3.80723	2469.85	9079.68	3.6762	2527.75	8970.1	3.54865	1.82727	2.28132e-06	0.0106697	1.40762e-05	0.00318206	1	0.01017
FORC38_1694	NADH-ubiquinone oxidoreductase chain I	398.37	872.907	2.1912	2093.13	4426.73	2.11489	2141.91	4374.62	2.04239	1.03026	0.00275489	1	0.0073922	0.0646562	1	0.125527
FORC38_1695	NADH-ubiquinone oxidoreductase chain J	218.627	909.747	4.16119	1190.71	4781.79	4.01591	1217.22	4723.85	3.88086	1.95638	3.96555e-06	0.0185469	2.31836e-05	0.000784352	1	0.00307268
FORC38_1696	NADH-ubiquinone oxidoreductase chain K	326.723	908.897	2.78185	671.648	1841.22	2.74135	687.185	1819.48	2.64772	1.40475	0.000276518	1	0.000991776	0.00262258	1	0.00865023
FORC38_1697	NADH-ubiquinone oxidoreductase chain L	276.243	793.237	2.87151	6227.37	17311.8	2.77996	6369.27	17096.4	2.6842	1.42449	0.000605684	1	0.00194426	0.0267324	1	0.060457
FORC38_1698	NADH-ubiquinone oxidoreductase chain M	106.523	318.903	2.99374	1966.15	5706.48	2.90236	2010.84	5632.68	2.80115	1.48602	0.000379264	1	0.00129665	0.0131038	1	0.0333239
FORC38_1699	NADH-ubiquinone oxidoreductase chain N	119.57	289.12	2.418	2095.25	4879.99	2.32907	2142.16	4817.51	2.24891	1.16923	0.00496091	1	0.0124076	0.0473587	1	0.097248
FORC38_1700	Chemotaxis protein CheV	228.013	83.3733	0.365651	2643.66	902.469	0.341371	2703.05	891.404	0.329777	-1.60044	0.0027391	1	0.00735407	0.00370839	1	0.0115622
FORC38_1701	Ribonuclease Z	54.7	43.2133	0.790006	556.73	415.819	0.746897	571.689	411.55	0.719884	-0.474164	0.133956	1	0.209676	0.240946	1	0.363333
FORC38_1702	ElaA protein	7.88333	10.4	1.31924	33.438	40.5002	1.2112	34.1822	40.0036	1.1703	0.226883	0.682412	1	0.754346	0.720086	1	0.821356
FORC38_1703	ElaB protein	9431.22	1022.46	0.108412	19701	1911.52	0.0970266	20188.2	1911.63	0.0946906	-3.40064	6.04285e-06	0.0282624	3.39406e-05	4.66015e-05	0.225645	0.000282409
FORC38_1704	Menaquinone-specific isochorismate synthase	531.003	210.223	0.395898	8095.52	2898.77	0.358071	8304.52	2890.76	0.348095	-1.52245	0.0103377	1	0.0234139	0.024817	1	0.0570038
FORC38_1705	2-succinyl-5-enolpyruvyl-6-hydroxy-3- cyclohexene-1-carboxylic-acid synthase	93.76	78.3833	0.836	1882.57	1481.6	0.787012	1930.7	1471.01	0.761908	-0.39231	0.449828	1	0.553644	0.443673	1	0.580142
FORC38_1706	2-succinyl-6-hydroxy-2,4-cyclohexadiene-1- carboxylate synthase	27.1067	24.38	0.89941	218.843	185.696	0.848538	224.143	184.201	0.821804	-0.283134	0.57204	1	0.661802	0.516134	1	0.645434
FORC38_1707	Naphthoate synthase	172.51	141.557	0.820571	1618.25	1233.63	0.762323	1656.32	1224.27	0.739149	-0.436063	0.389009	1	0.493864	0.376325	1	0.512852
FORC38_1708	O-succinylbenzoate synthase	78.7433	108.53	1.37828	849.973	1089.8	1.28215	869.997	1081.65	1.24328	0.314155	0.393824	1	0.499164	0.491441	1	0.625048
FORC38_1709	O-succinylbenzoic acid--CoA ligase	65.2567	95.6067	1.46509	1051.85	1455.59	1.38384	1078.6	1443.31	1.33813	0.42022	0.188133	1	0.277556	0.350435	1	0.485697
FORC38_1710	Polymyxin resistance protein PmrD	617.86	128.717	0.208327	888.831	180.498	0.203074	913.994	178.83	0.195657	-2.3536	4.26369e-11	1.99413e-07	7.09655e-10	1.14401e-07	0.00055393	1.47543e-06
FORC38_1711	Polymyxin resistance protein PmrM	151.567	75.37	0.497273	456.547	227.051	0.497323	469.135	224.051	0.477584	-1.06617	0.0134515	1	0.0293573	0.0143571	1	0.0358337
FORC38_1712	Polymyxin resistance protein PmrL, sucrose-6 phosphate hydrolase	44.9567	87.0167	1.93557	110.844	224.854	2.02856	113.473	221.205	1.9494	0.963033	0.12013	1	0.190845	0.0835537	1	0.154333
FORC38_1713	Polymyxin resistance protein ArnT, undecaprenyl phosphate-alpha-L-Ara4N transferase; Melittin resistance protein PqaB	36.99	67.3867	1.82175	732.113	1375.51	1.87882	749.551	1352.74	1.80473	0.851782	0.17135	1	0.256942	0.142248	1	0.238491
FORC38_1714	Polymyxin resistance protein PmrJ, predicted deacetylase	78.56	192.83	2.45456	778.021	1989.56	2.55721	796.501	1956.61	2.4565	1.29661	0.0587145	1	0.104334	0.0402634	1	0.0850219
FORC38_1715	UDP-glucuronic acid oxidase (UDP-4-keto-hexauronic acid decarboxylating) / UDP-4-amino-4-deoxy-L-arabinose formyltransferase	130.08	255.617	1.96507	3161.88	6316.78	1.99779	3234.57	6218.5	1.92251	0.942994	0.113117	1	0.181367	0.164604	1	0.267904
FORC38_1716	Polymyxin resistance protein ArnC, glycosyl transferase	115.51	175.947	1.52322	1280.46	1963.41	1.53337	1310.31	1934.22	1.47616	0.561847	0.265163	1	0.365768	0.303399	1	0.435663
FORC38_1717	UDP-4-amino-4-deoxy-L-arabinose--oxoglutarate aminotransferase	159.5	197.463	1.23801	2079.7	2604.3	1.25225	2133.26	2565.69	1.20271	0.26629	0.552166	1	0.643849	0.644583	1	0.76031
FORC38_1718	Polymyxin resistance protein PmrG; Ais protein	44.6933	133.527	2.98762	268.684	842.825	3.13687	275.563	828.438	3.00635	1.58801	0.0145127	1	0.0313886	0.00694302	1	0.0196024
FORC38_1719	Pyrimidine deoxynucleoside triphosphate (dYTP) pyrophosphohydrolase YfoO	79.9367	275.243	3.44327	292.476	951.263	3.25245	300.358	941.742	3.1354	1.64865	1.20884e-07	0.000565374	9.91884e-07	0.000103002	0.498738	0.000544473
FORC38_1720	Uncharacterized protein YfaZ precursor	11.8567	27.16	2.29069	82.4123	183.16	2.22249	84.5788	181.202	2.1424	1.09923	0.00177444	1	0.00505733	0.00717318	1	0.0201115
FORC38_1721	Molybdopterin binding motif, CinA N-terminal domain / C-terminal domain of CinA type E	94.3733	195.72	2.07389	1311.48	2531.53	1.93028	1345.93	2510.42	1.86519	0.899324	0.000823645	1	0.00253767	0.0613416	1	0.120152
FORC38_1722	Transcriptional regulator, IclR family	23.4367	12.6867	0.541317	196.34	100.28	0.510748	201.376	99.2335	0.492777	-1.02099	0.00295062	1	0.00784722	0.0105865	1	0.0278738
FORC38_1723	L-rhamnonate dehydratase	50.7033	20.3933	0.402209	712.894	260.764	0.365782	730.299	259.017	0.354673	-1.49544	0.000188391	0.881103	0.000706578	0.000682172	1	0.00273887
FORC38_1724	L-rhamnonate transporter	12.9767	8.84667	0.681736	197.693	123.606	0.62524	202.515	122.654	0.605652	-0.723438	0.0503048	1	0.0916895	0.0734661	1	0.138836
FORC38_1725	2,4-dihydroxyhept-2-ene-1,7-dioic acid aldolase	51.06	28.5433	0.559016	442.843	226.939	0.51246	453.571	225.56	0.497298	-1.00782	0.0305888	1	0.0595851	0.0260968	1	0.0593243
FORC38_1726	hypothetical protein	54.8367	177.443	3.23585	11.6736	35.9583	3.08031	11.9343	35.8433	3.00337	1.58658	0.0256009	1	0.0510164	0.0133985	1	0.0339131
FORC38_1727	hypothetical protein	22.8433	2.68333	0.117467	260.084	29.1391	0.112037	267.024	28.9058	0.108252	-3.20753	1.04307e-05	0.0487846	5.48758e-05	6.67789e-07	0.00323344	7.02921e-06
FORC38_1728	Anaerobic glycerol-3-phosphate dehydrogenase subunit C	8.74667	17.51	2.00191	120.631	216.307	1.79314	123.711	215.851	1.7448	0.803061	0.161281	1	0.244669	0.129986	1	0.221694
FORC38_1729	Anaerobic glycerol-3-phosphate dehydrogenase subunit B	8.8	23.6333	2.68561	129.012	315.385	2.44462	132.399	314.344	2.37422	1.24745	0.0195352	1	0.0406613	0.0138517	1	0.0347755
FORC38_1730	Anaerobic glycerol-3-phosphate dehydrogenase subunit A	10.12	35.94	3.55138	198.201	639.948	3.22878	203.372	637.559	3.13494	1.64844	0.00106204	1	0.00318613	0.000887119	1	0.00340637
FORC38_1731	Glycerol-3-phosphate transporter	6.75	907.537	134.45	109.105	13567.8	124.355	111.785	13488.1	120.661	6.91482	2.7164e-42	1.27046e-38	1.27046e-39	7.86759e-17	3.80949e-13	1.31362e-14
FORC38_1732	Glycerophosphoryl diester phosphodiesterase, periplasmic	11.4233	945.843	82.7992	140.412	10600.9	75.4988	143.763	10557.1	73.434	6.19838	2.15591e-31	1.00832e-27	5.60178e-29	1.2385e-14	5.99681e-11	1.34794e-12
FORC38_1733	LysR family transcriptional regulator	32.82	72.3667	2.20496	313.959	651.029	2.07361	322.953	645.881	1.99993	0.999947	0.00882389	1	0.0203699	0.0235315	1	0.0546472
FORC38_1734	Putative permease	4.73	15.2067	3.21494	65.0018	210.876	3.24415	66.7414	208.075	3.11763	1.64045	0.00368521	1	0.0095225	0.00157748	1	0.0055957
FORC38_1735	Ferredoxin	19.9467	98.6967	4.94803	29.0916	136.915	4.70633	29.6754	135.617	4.57002	2.1922	0.000226262	1	0.000831285	3.90329e-05	0.188997	0.000244182
FORC38_1736	Ribonucleotide reductase of class Ia (aerobic), beta subunit	87.6533	414.913	4.73357	1163.47	5142.89	4.42029	1189.11	5091.95	4.28215	2.09833	4.30381e-06	0.0201289	2.4912e-05	0.000491447	1	0.00209102
FORC38_1737	Ribonucleotide reductase of class Ia (aerobic), alpha subunit	84.8633	303.167	3.57241	2456.78	8269.83	3.36613	2509.6	8177.61	3.25854	1.70422	0.000653169	1	0.0020711	0.00862058	1	0.0235292
FORC38_1738	3-demethylubiquinone-9 3-methyltransferase	286.223	279.597	0.976848	2204.12	2037.44	0.92438	2257.97	2020.28	0.89473	-0.160475	0.758888	1	0.817438	0.750629	1	0.84485
FORC38_1739	GntR family regulatory protein	6.85	21.7	3.16788	68.1192	200.53	2.94381	69.7513	198.936	2.85208	1.51201	0.0082836	1	0.0193325	0.00361368	1	0.0113252
FORC38_1740	Nitrate/nitrite transporter	0.976667	1.51333	1.54949	15.1986	21.9967	1.44728	15.6056	21.8036	1.39716	0.4825	0.238883	1	0.337336	0.280839	1	0.409709
FORC38_1741	putative MR-MLE-family protein	21.3133	16.1867	0.759462	301.075	216.931	0.720522	308.287	214.836	0.696868	-0.521042	0.272854	1	0.372874	0.240241	1	0.362751
FORC38_1742	DNA gyrase subunit A	126.273	907.673	7.18816	4183.02	29671.2	7.09325	4285.1	29262.7	6.82894	2.77166	1.57685e-10	7.37494e-07	2.34871e-09	5.62786e-05	0.272501	0.000328711
FORC38_1743	Two-component sensor protein RcsC	17.3433	55.8233	3.21872	621.278	1966.61	3.16542	637.153	1941.01	3.04637	1.60709	6.45265e-05	0.30179	0.000273361	0.000760849	1	0.00300247
FORC38_1744	DNA-binding capsular synthesis response regulator RcsB	522.643	942.24	1.80284	3478.48	5834.99	1.67745	3567.34	5785.3	1.62174	0.697542	0.00636479	1	0.0153568	0.222978	1	0.342641
FORC38_1745	Two-component sensor protein RcsD	47.5033	136.533	2.87418	1594.44	4413.53	2.76808	1634.74	4363.79	2.6694	1.41652	4.36703e-05	0.204246	0.000193049	0.010776	1	0.0282958
FORC38_1746	hypothetical protein	0.806667	3.20333	3.97107	1.03581	3.85559	3.7223	1.06329	3.8159	3.58877	1.84349	0.120187	1	0.19087	0.0906869	1	0.165077
FORC38_1747	Outer membrane protein C precursor	1279.15	5602.23	4.37964	17676.2	67270.1	3.80569	17997.4	66701.9	3.70621	1.88994	0.0838863	1	0.140673	0.074875	1	0.140849
FORC38_1748	Thiamin biosynthesis lipoprotein ApbE	6.24333	12.8167	2.05286	76.0754	146.354	1.92381	77.7353	144.679	1.86117	0.896213	0.0373299	1	0.0707709	0.0405262	1	0.085446
FORC38_1749	ADA regulatory protein / Methylated-DNA--protein-cysteine methyltransferase	409.547	25.7767	0.0629395	4913.72	280.566	0.0570986	5046.89	279.315	0.055344	-4.17543	5.20661e-17	2.43513e-13	2.45973e-15	2.25477e-10	1.09176e-06	5.96591e-09
FORC38_1750	Alkylated DNA repair protein AlkB	243.347	23.3367	0.0958989	1613.85	140.216	0.0868828	1657.02	139.508	0.0841921	-3.57017	3.71319e-13	1.73666e-09	9.09244e-12	1.78997e-11	8.66705e-08	6.10355e-10
FORC38_1751	Type I secretion system ATPase, LssB family LapB	33.56	22.42	0.668057	668.063	428.128	0.64085	685.166	422.854	0.617156	-0.696294	0.0553321	1	0.0990009	0.0940135	1	0.169955
FORC38_1752	Proteinase inhibitor I11, ecotin precursor	98.9433	80.5733	0.814338	458.922	360.69	0.785951	473.724	358	0.755713	-0.404089	0.559999	1	0.650873	0.446243	1	0.582087
FORC38_1753	Ferredoxin-type protein NapF (periplasmic nitrate reductase)	13.6967	33.7833	2.46654	64.4058	136.753	2.1233	65.6069	135.854	2.07073	1.05014	0.242598	1	0.340628	0.168528	1	0.273006
FORC38_1754	periplasmic diheme c-type cytochrome, NapB	6.00333	30.1367	5.01999	9.52212	42.5687	4.4705	9.69802	42.2075	4.35217	2.12174	0.0119531	1	0.0265035	0.00371198	1	0.0115659
FORC38_1755	Periplasmic nitrate reductase precursor	12.61	25.0633	1.98758	391.308	716.43	1.83086	401.343	710.045	1.76917	0.823074	0.00514007	1	0.0127466	0.0464617	1	0.095731
FORC38_1756	Ferredoxin-type protein NapG (periplasmic nitrate reductase)	5.11333	10.5633	2.06584	36.967	73.4074	1.98576	37.8964	72.6747	1.91772	0.93939	0.0135191	1	0.0294772	0.02625	1	0.0595608
FORC38_1757	Polyferredoxin NapH (periplasmic nitrate reductase)	4.36	12.5833	2.88609	41.9213	113.453	2.70633	42.9556	112.574	2.6207	1.38995	0.000890596	1	0.00272599	0.00150806	1	0.00539693
FORC38_1758	Nitrate reductase cytochrome c550-type subunit	18.0367	36.02	1.99704	72.0178	135.976	1.8881	73.8703	135.034	1.82799	0.870256	0.0407018	1	0.0760536	0.0485192	1	0.0990429
FORC38_1759	Cytochrome c-type protein NapC	14.7	19.56	1.33061	88.8971	110.13	1.23885	91.1667	109.333	1.19926	0.262145	0.431797	1	0.53782	0.533259	1	0.662141
FORC38_1760	Cytochrome c biogenesis ATP-binding export protein CcmA	16.2767	10.5133	0.645914	101.19	61.7067	0.609808	103.837	61.3312	0.590648	-0.759629	0.197638	1	0.289584	0.1275	1	0.218301
FORC38_1761	ABC transporter involved in cytochrome c biogenesis, CcmB subunit	3.37667	9.16667	2.71471	22.5898	57.606	2.5501	23.1263	57.276	2.47666	1.30839	0.013067	1	0.0286653	0.00921819	1	0.0248476
FORC38_1762	heme ABC transporter permease	6.89	20.58	2.98694	54.1789	150.05	2.76952	55.5226	149.401	2.69081	1.42804	0.00664097	1	0.0158845	0.00399603	1	0.0123177
FORC38_1763	Cytochrome c-type biogenesis protein CcmD, interacts with CcmCE	2.79333	13.6633	4.89141	1.86742	11.1383	5.96452	1.92831	11.1024	5.75755	2.52546	0.00567451	1	0.0138588	0.00149641	1	0.00536714
FORC38_1764	Cytochrome c-type biogenesis protein CcmE, heme chaperone	13.46	40.97	3.04383	58.3167	164.474	2.82036	59.7612	164.078	2.74556	1.4571	0.0208941	1	0.0430873	0.00958141	1	0.0256884
FORC38_1765	Cytochrome c heme lyase subunit CcmF	3.22667	19.07	5.91012	76.1199	406.807	5.34429	77.9511	406.253	5.21165	2.38174	0.000604305	1	0.00194116	0.000146524	0.70947	0.000730659
FORC38_1766	Cytochrome c-type biogenesis protein CcmG/DsbE, thiol:disulfide oxidoreductase	2.90333	16.8633	5.80827	15.7955	81.8064	5.17909	16.1565	81.7729	5.06131	2.33951	0.00188745	1	0.00532104	0.000532425	1	0.00224174
FORC38_1767	Cytochrome c heme lyase subunit CcmL / Cytochrome c heme lyase subunit CcmH	7.23667	28.3833	3.92216	85.6882	300.266	3.50417	87.809	300.188	3.41865	1.77343	0.010979	1	0.0246278	0.00399825	1	0.0123177
FORC38_1768	Nitrate/nitrite response regulator protein	95.2333	114.103	1.19814	632.197	720.705	1.14	647.97	713.296	1.10082	0.138573	0.468059	1	0.569456	0.72961	1	0.829484
FORC38_1769	Putative outer membrane protein	2.06	0	0	2.55985	0	0	2.63286	0	0	#NUM!	0.015588	1	0.0333509	0.0123344	1	0.0316717
FORC38_1770	hypothetical protein	18.96	7.95667	0.419655	57.4566	22.2	0.386379	58.9883	22.0394	0.373624	-1.42034	0.00289949	1	0.00772701	0.00169189	1	0.00595793
FORC38_1771	Phage tail fiber protein	29.1767	3.65333	0.125214	247.543	28.4543	0.114947	254.02	28.2074	0.111044	-3.1708	5.05717e-13	2.36524e-09	1.19456e-11	1.32282e-11	6.4051e-08	4.81586e-10
FORC38_1772	Phage tail fibers	7.27667	2.52333	0.34677	9.08571	3.15744	0.347517	9.33874	3.118	0.333878	-1.5826	0.0369006	1	0.0700422	0.0202331	1	0.0481419
FORC38_1773	E3 ubiquitin-protein ligase SspH2	34.57	19.7367	0.570919	1006.3	558.218	0.554724	1034.95	551.355	0.532734	-0.908514	0.0328568	1	0.0634219	0.0394391	1	0.0836095
FORC38_1774	Error-prone repair protein UmuC	0	0	NA	0	0	NA	0	0	NA	#VALUE!	1	1	1	1	1	1
FORC38_1775	hydrolase of alkaline phosphatase superfamily	58.07	162.113	2.79169	1249.02	3525.76	2.82281	1279.7	3471.36	2.71264	1.4397	0.00826058	1	0.0192884	0.0158686	1	0.0389437
FORC38_1776	hypothetical protein	112.363	255.873	2.2772	120.881	283.416	2.34458	123.777	279.205	2.25571	1.17358	0.0107415	1	0.0241529	0.0108888	1	0.0285147
FORC38_1777	Nucleoid-associated protein NdpA	43.76	185.14	4.2308	495.106	2127.68	4.29742	508.419	2095.32	4.12125	2.04308	5.89255e-05	0.275595	0.000252607	0.000112741	0.545891	0.00058698
FORC38_1778	Putative inner membrane protein	59.1967	154.877	2.61631	371.475	969.839	2.61078	380.88	956.166	2.51041	1.32792	0.00244248	1	0.00666027	0.00401082	1	0.0123226
FORC38_1779	LSU ribosomal protein L25p	310.93	3772.54	12.1331	562.404	7146.14	12.7064	575.795	7026.19	12.2026	3.60912	9.03766e-10	4.22691e-06	1.12418e-08	4.76055e-07	0.00230506	5.15673e-06
FORC38_1780	ATP-dependent RNA helicase YejH	32.5067	55.4567	1.70601	691.674	1181.51	1.70818	711.351	1165.85	1.63892	0.712748	0.162972	1	0.246351	0.165853	1	0.269755
FORC38_1781	Ribosomal small subunit pseudouridine synthase A	71.0333	93.2167	1.31229	517.033	665.821	1.28777	529.208	657.735	1.24287	0.313672	0.422906	1	0.528999	0.490469	1	0.623976
FORC38_1782	MFS family multidrug transport protein, bicyclomycin resistance protein	18	32.2333	1.79074	248.917	442.782	1.77884	255.164	437.046	1.71281	0.776362	0.0902199	1	0.14995	0.0963072	1	0.17316
FORC38_1783	hypothetical protein	1769.06	290.87	0.16442	4516.58	749.056	0.165846	4649.48	740.167	0.159194	-2.65115	1.5914e-07	0.000744297	1.25514e-06	1.46881e-05	0.0711198	0.000105519
FORC38_1784	Putative ABC transporter ATP-binding protein	103.597	102.727	0.991602	1969.94	1901.94	0.965481	2023.82	1880.93	0.929398	-0.105631	0.900057	1	0.927626	0.834127	1	0.9148
FORC38_1785	Oligopeptide transport system permease protein OppC	25.3767	36.8867	1.45357	296.12	410.704	1.38695	303.521	406.304	1.33864	0.420765	0.100294	1	0.163956	0.289098	1	0.41898
FORC38_1786	Oligopeptide transport system permease protein OppB	36.5833	48.3	1.32027	456.667	575.56	1.26035	469.181	569.809	1.21448	0.280334	0.279774	1	0.379929	0.497185	1	0.630366
FORC38_1787	ABC transporter, periplasmic substrate-binding protein	31.08	37.4067	1.20356	686.01	770.777	1.12357	702.867	763.94	1.08689	0.120208	0.543035	1	0.636216	0.76812	1	0.85756
FORC38_1788	Rtn protein	77.7767	58.5767	0.753139	1451.7	1043.58	0.718868	1489.39	1033.91	0.694186	-0.526605	0.205926	1	0.299569	0.2481	1	0.37169
FORC38_1789	Lipoprotein spr precursor	378.893	2024.29	5.34264	2149.79	10912.1	5.07586	2198.68	10790.1	4.90756	2.29501	9.894e-11	4.62742e-07	1.56332e-09	0.00025287	1	0.00117731
FORC38_1790	membrane protein	79.6267	119.113	1.4959	633.468	932.293	1.47173	649.292	920.303	1.41739	0.503241	0.172557	1	0.258503	0.252894	1	0.377703
FORC38_1791	cobalamin synthesis protein, P47K	196.833	53.1633	0.270093	2247.49	560.723	0.249489	2305.6	557.379	0.24175	-2.04841	1.63816e-06	0.00766166	1.04954e-05	4.09434e-05	0.198248	0.00025319
FORC38_1792	Translation elongation factor P-related protein	51.1767	218.853	4.27643	288.071	1204.7	4.18197	295.135	1189.47	4.03026	2.01087	1.34139e-08	6.27367e-05	1.36384e-07	4.69098e-06	0.0227137	3.84979e-05
FORC38_1793	proteinase inhibitor	1.12667	14.1433	12.5533	0.32207	3.91422	12.1533	0.327687	3.86766	11.8029	3.56107	0.0231244	1	0.0470843	0.00815828	1	0.0224318
FORC38_1794	Putative inner membrane protein	0.646667	2.44333	3.77835	4.37899	16.4748	3.76224	4.512	16.2557	3.60277	1.84911	0.00535197	1	0.0131951	0.00284924	1	0.00927153
FORC38_1795	Sugar efflux transporter B	4.69	25.4233	5.42075	64.0636	375.183	5.85642	65.7211	367.704	5.59492	2.48412	1	1	1	0.000561581	1	0.00233405
FORC38_1796	Fructose-specific phosphocarrier protein HPr / PTS system, fructose-specific IIA component	769.503	1296.76	1.6852	9818.24	18641.6	1.89867	10083.7	18238.4	1.8087	0.854954	0.42267	1	0.528846	0.418182	1	0.55551
FORC38_1797	1-phosphofructokinase	578.987	942.347	1.62758	5945.09	10968	1.84488	6107.14	10727.3	1.75652	0.812723	0.44297	1	0.547943	0.436143	1	0.573704
FORC38_1798	PTS system, fructose-specific IIB component / PTS system, fructose-specific IIC component	477.22	765.04	1.60312	9604.53	17209.6	1.79182	9850.49	16837	1.70925	0.773366	0.43226	1	0.538117	0.434754	1	0.572811
FORC38_1799	Endonuclease IV	94.5867	134.103	1.41778	889.112	1229.01	1.38229	912.455	1213.85	1.33031	0.411767	0.182671	1	0.27088	0.342651	1	0.47794
FORC38_1800	Putative membrane protein YeiH	168.933	56.0767	0.331946	2015.94	617.362	0.306241	2066.9	613.653	0.296895	-1.75198	2.25806e-05	0.105609	0.000108206	0.000263781	1	0.00122193
FORC38_1801	LysR family transcriptional regulator YeiE	192.007	82.0833	0.427503	1829.84	699.027	0.382015	1875.37	697.094	0.371711	-1.42775	0.0133646	1	0.0291813	0.00880255	1	0.0238511
FORC38_1802	Lysine-specific permease	71.7933	95.7833	1.33415	1266.54	1578	1.24591	1298.03	1563.82	1.20476	0.268748	0.312699	1	0.416664	0.551482	1	0.677563
FORC38_1803	Colicin I receptor precursor	45.8867	8.39	0.182842	1081.4	193.302	0.178752	1111.1	191.026	0.171925	-2.54015	5.02745e-06	0.0235134	2.87099e-05	1.45184e-06	0.0070298	1.39758e-05
FORC38_1804	Hexose phosphate uptake regulatory protein UhpC	5.73333	2.5	0.436047	88.5346	36.0958	0.407702	90.9031	35.7879	0.393693	-1.34486	0.00175457	1	0.00501905	0.00189644	1	0.00654029
FORC38_1805	Phosphoserine phosphatase	0.996667	0.83	0.832776	9.75117	7.82874	0.802851	10.0252	7.719	0.769962	-0.37714	0.603047	1	0.688082	0.557347	1	0.68269
FORC38_1806	L-serine dehydratase, beta subunit / L-serine dehydratase, alpha subunit	19.29	9.08667	0.471056	309.822	137.567	0.444019	318.367	136.165	0.427699	-1.22533	0.000386296	1	0.0013178	0.00312524	1	0.0100215
FORC38_1807	Putative DNA-binding protein	49.57	37.7233	0.761011	186.857	138.624	0.741871	191.961	136.999	0.713681	-0.486648	0.199885	1	0.291962	0.227464	1	0.347658
FORC38_1808	S-formylglutathione hydrolase	612.513	575.883	0.940197	5741.08	5023.11	0.874941	5892.83	4980.38	0.845159	-0.242705	0.507751	1	0.603801	0.676677	1	0.786479
FORC38_1809	GTP cyclohydrolase I type 1	781.967	828.63	1.05967	5306.7	5637.89	1.06241	5461.49	5565.14	1.01898	0.0271226	0.863841	1	0.90022	0.965975	1	1
FORC38_1810	possible membrane protein	72.7333	168.28	2.31366	949.547	2246.73	2.36611	976.034	2213.52	2.26787	1.18134	0.0305194	1	0.0594805	0.0359956	1	0.077635
FORC38_1811	Mgl repressor and galactose ultrainduction factor GalS, HTH-type transcriptional regulator	91.2167	363.393	3.98385	1041.66	3802.27	3.65021	1068.91	3766.76	3.52393	1.81718	0.00925886	1	0.021269	0.00864479	1	0.0235687
FORC38_1812	Galactose/methyl galactoside ABC transport system, D-galactose-binding periplasmic protein MglB	2209.95	4302.12	1.9467	24565.6	42460.9	1.72847	25189.5	42322.9	1.68018	0.748615	0.381981	1	0.487456	0.396067	1	0.533155
FORC38_1813	Galactose/methyl galactoside ABC transport system, ATP-binding protein MglA	206.34	701.117	3.39787	3693.32	11171.4	3.02476	3792.81	11112.6	2.9299	1.55085	0.0753223	1	0.128852	0.0754127	1	0.141585
FORC38_1814	Galactose/methyl galactoside ABC transport system, permease protein MglC	145.797	285.773	1.96008	1638.41	2871.87	1.75283	1683.32	2857.87	1.69775	0.763627	0.337614	1	0.443172	0.311675	1	0.44504
FORC38_1815	Dihydropyrimidine dehydrogenase [NADP+]	28.31	52.7533	1.86342	405.299	695.278	1.71547	416.221	690.959	1.66007	0.731248	0.0609103	1	0.107501	0.101046	1	0.180541
FORC38_1816	Pyridine nucleotide-disulphide oxidoreductase family protein	9.07	27.33	3.01323	131.719	364.432	2.76674	135.095	361.963	2.67931	1.42186	5.63419e-05	0.263511	0.00024242	0.000906098	1	0.00346004
FORC38_1817	hypothetical protein	33.04	21.52	0.651332	39.8748	25.1586	0.630939	40.9305	24.9214	0.608872	-0.715789	0.15209	1	0.233221	0.108407	1	0.191432
FORC38_1818	SanA protein	62.7267	89.4267	1.42566	472.026	644.565	1.36553	484.923	637.669	1.31499	0.395052	0.126901	1	0.200571	0.332627	1	0.468328
FORC38_1819	Cytidine deaminase	140.307	126.037	0.898294	1352.81	1167.27	0.862852	1389.38	1156.13	0.832119	-0.265139	0.633788	1	0.7141	0.580754	1	0.704235
FORC38_1820	LrgA-associated membrane protein LrgB	54.52	34.4533	0.631939	398.24	233.842	0.587187	407.654	231.59	0.568103	-0.815777	0.0172393	1	0.0363681	0.046265	1	0.0954881
FORC38_1821	Antiholin-like protein LrgA	16.7833	31.02	1.84826	55.9773	97.0225	1.73325	57.3701	96.1745	1.67639	0.745354	0.024095	1	0.0486583	0.0627432	1	0.122353
FORC38_1822	Putative transcriptional regulator	40.9467	50.7233	1.23877	412.404	486.68	1.1801	423.735	481.481	1.13628	0.184317	0.516649	1	0.611583	0.663452	1	0.776325
FORC38_1823	4-hydroxybenzoate transporter	53.88	10.2167	0.189619	856.249	150.537	0.17581	880.834	149.248	0.169439	-2.56116	2.76272e-09	1.29213e-05	3.15923e-08	6.22746e-08	0.000301534	8.63993e-07
FORC38_1824	Gentisate 1,2-dioxygenase	221.767	15.66	0.0706148	2609.34	165.068	0.0632603	2676.17	163.959	0.0612664	-4.02876	3.00768e-13	1.40669e-09	7.56285e-12	2.20058e-11	1.06552e-07	7.29808e-10
FORC38_1825	Fumarylacetoacetase	227.847	15.39	0.0675454	1668.16	101.849	0.0610548	1710.43	101.15	0.0591372	-4.07979	6.47273e-17	3.02729e-13	2.96794e-15	5.03531e-14	2.4381e-10	4.60018e-12
FORC38_1826	Maleylacetoacetate isomerase	187.723	25.7333	0.137081	1230.73	155.616	0.126442	1262.16	154.386	0.122319	-3.03128	8.78268e-16	4.10766e-12	3.39476e-14	5.83348e-11	2.82457e-07	1.85827e-09
FORC38_1827	Putative n-hydroxybenzoate hydroxylase	108.277	29.0967	0.268725	1500.24	373.69	0.249087	1537.25	370.695	0.241141	-2.05205	8.68617e-10	4.06252e-06	1.08915e-08	3.93934e-06	0.0190743	3.30005e-05
FORC38_1828	tRNA-dihydrouridine synthase C	131.167	20.2	0.154003	1477.18	216.577	0.146615	1517.63	214.542	0.141366	-2.82249	1.49935e-08	7.01247e-05	1.51785e-07	3.14011e-08	0.000152044	4.67829e-07
FORC38_1829	hypothetical protein	1.80333	5.20667	2.88725	1.33657	3.72558	2.78743	1.35992	3.68023	2.70621	1.43627	0.208839	1	0.302959	0.168025	1	0.272373
FORC38_1830	hypothetical protein	0	0	NA	0	0	NA	0	0	NA	#VALUE!	1	1	1	1	1	1
FORC38_1831	RND efflux system, outer membrane lipoprotein, NodT family	9.48333	3.64	0.383831	161.357	60.2969	0.373687	165.648	59.5493	0.359494	-1.47596	9.14878e-05	0.427888	0.000374356	0.000304774	1	0.00138695
FORC38_1832	oxidoreductase	27.4133	11.7833	0.429839	230.955	92.3705	0.399951	236.699	91.7359	0.387564	-1.36749	0.000611383	1	0.00195852	0.00126324	1	0.00462678
FORC38_1833	DedA family inner membrane protein YohD	64.0633	29.6967	0.463552	361.048	151.251	0.41892	369.556	150.365	0.406879	-1.29733	0.00581537	1	0.0141364	0.00469006	1	0.0140615
FORC38_1834	Putative membrane protein	2278.2	40.83	0.0179221	13153.5	211.955	0.016114	13497.4	211.41	0.015663	-5.9965	6.3456e-21	2.96784e-17	5.93567e-19	3.37519e-12	1.63427e-08	1.52735e-10
FORC38_1835	Murein-DD-endopeptidase	314.683	151.547	0.481585	3324.41	1545.14	0.464786	3412.78	1528.82	0.447969	-1.15853	0.00098722	1	0.0029885	0.0260073	1	0.059232
FORC38_1836	D-Lactate dehydrogenase	180.867	289.043	1.5981	3889.88	5390.43	1.38575	3971.57	5391.44	1.35751	0.440959	0.565906	1	0.656023	0.573963	1	0.697223
FORC38_1837	Periplasmic beta-glucosidase	48.5267	57.1767	1.17825	1387.48	1520.78	1.09607	1420.65	1509.2	1.06233	0.0872325	0.724332	1	0.789306	0.852368	1	0.928705
FORC38_1838	Osmoprotectant ABC transporter binding protein YehZ	714.75	185.727	0.259848	7356.63	1662.98	0.226053	7523.11	1664.4	0.221238	-2.17633	0.00730056	1	0.0172885	0.00673288	1	0.0191543
FORC38_1839	Osmoprotectant ABC transporter permease protein YehY	216.183	149.553	0.691789	2952.47	1788.34	0.605708	3025.49	1790.59	0.591835	-0.756732	0.365337	1	0.470971	0.299376	1	0.431808
FORC38_1840	Osmoprotectant ABC transporter ATP-binding subunit YehX	170.647	91.3567	0.535356	1818.7	868.58	0.477582	1864.18	868.134	0.465692	-1.10255	0.132955	1	0.208529	0.0813031	1	0.150658
FORC38_1841	Osmoprotectant ABC transporter inner membrane protein YehW	574.597	203.973	0.354985	4404.52	1507.42	0.342243	4528.49	1494.47	0.330015	-1.5994	0.000888364	1	0.00272375	0.00692026	1	0.019561
FORC38_1842	membrane protein	0	0	NA	2.49025	2.02308	0.812399	2.55263	2.00979	0.787342	-0.344938	0.807376	1	0.854708	0.812477	1	0.897153
FORC38_1843	HTH-type transcriptional regulator mlrA	1543.29	194.487	0.126021	11871.5	1332.44	0.112239	12164.9	1327.67	0.10914	-3.19575	2.84013e-06	0.0132833	1.71177e-05	3.79011e-05	0.183517	0.000238644
FORC38_1844	Autolysis histidine kinase LytS	11.3833	36.4967	3.20615	231.935	742.077	3.1995	237.782	730.476	3.07204	1.6192	0.000871278	1	0.00267562	0.000798398	1	0.00312517
FORC38_1845	Two-component response-regulatory protein YehT	16.76	41.04	2.44869	126.991	313.022	2.46491	130.21	308.285	2.3676	1.24342	0.0087476	1	0.0202137	0.00814555	1	0.0224095
FORC38_1846	hypothetical protein	127.667	234.043	1.83324	536.629	987.624	1.84042	551.435	974.371	1.76697	0.821281	0.0518561	1	0.0939671	0.0733694	1	0.138717
FORC38_1847	hypothetical protein	20.72	12.24	0.590734	74.6397	44.8659	0.6011	76.6796	44.2697	0.577333	-0.792524	0.179566	1	0.267036	0.106908	1	0.189354
FORC38_1848	Hypothetical lipoprotein yehR	7.46	9.88	1.3244	30.6014	41.9317	1.37026	31.4095	41.245	1.31313	0.393015	0.460192	1	0.562697	0.480047	1	0.615243
FORC38_1849	Methionyl-tRNA synthetase	94.3567	253.94	2.69128	2368.39	6306.59	2.66282	2426.25	6217.45	2.56258	1.3576	0.00165565	1	0.00477403	0.0257713	1	0.0588607
FORC38_1850	Scaffold protein for [4Fe-4S] cluster assembly ApbC, MRP-like	259.31	543.343	2.09534	3310.77	6657.94	2.01099	3395.13	6579.29	1.93786	0.954464	0.000358744	1	0.00123918	0.0987058	1	0.176751
FORC38_1851	hypothetical protein	14.16	37.12	2.62147	25.1707	63.1173	2.50757	25.8177	62.4051	2.41714	1.2733	0.00299591	1	0.00795226	0.00379745	1	0.0118018
FORC38_1852	probable fimbrial chain protein stcA	0.69	13.44	19.4783	3.52606	60.3682	17.1206	3.61592	60.4503	16.7178	4.06332	1.82301e-05	0.0852622	8.96553e-05	5.80594e-06	0.0281124	4.60858e-05
FORC38_1853	Uncharacterized fimbrial chaperone YehC precursor	0.99	0.57	0.575758	6.97147	3.66888	0.526271	7.15004	3.64471	0.509747	-0.972148	0.249721	1	0.349266	0.204037	1	0.318796
FORC38_1854	Fimbriae usher protein StcC	20.1067	4.75333	0.236406	622.475	135.153	0.217122	638.964	134.326	0.210224	-2.25	1.79556e-08	8.39783e-05	1.78298e-07	6.86336e-07	0.00332324	7.20877e-06
FORC38_1855	Uncharacterized protein YehA precursor	4.90333	1.46667	0.299116	55.9339	16.2881	0.291203	57.336	16.0845	0.28053	-1.83377	2.93652e-05	0.137341	0.000136794	2.31819e-05	0.112247	0.000155466
FORC38_1856	Uncharacterized protein YohN precursor	375.62	310.1	0.825568	837.157	642.63	0.767634	856.942	637.192	0.743566	-0.427468	0.325068	1	0.430205	0.324839	1	0.459904
FORC38_1857	hypothetical protein	157.543	34.9033	0.221548	90.4824	19.0993	0.211083	92.7036	18.957	0.20449	-2.2899	9.14323e-06	0.0427629	4.85942e-05	2.86941e-06	0.0138937	2.50788e-05
FORC38_1858	Hydroxyethylthiazole kinase	2536.66	44.89	0.0176965	21621.1	370.243	0.0171242	22193.7	365.961	0.0164894	-5.92232	5.71768e-48	2.67416e-44	4.45693e-45	1.35857e-14	6.57821e-11	1.43005e-12
FORC38_1859	Hydroxymethylpyrimidine phosphate kinase ThiD	2666.09	99.9067	0.0374731	22863.7	825.367	0.0360994	23467.4	815.973	0.0347705	-4.84599	1.0787e-39	5.04507e-36	4.20422e-37	2.46258e-11	1.19238e-07	8.00255e-10
FORC38_1860	Uncharacterized HTH-type transcriptional regulator YegW	541.327	88.75	0.163949	4257.93	682.829	0.160366	4372.87	674.506	0.154248	-2.69668	9.07109e-13	4.24255e-09	2.03969e-11	1.55316e-06	0.0075204	1.47749e-05
FORC38_1861	Uncharacterized sugar kinase YegV, PfkB family	65.1367	38.9833	0.598485	700.1	414.805	0.592495	719.481	409.612	0.569316	-0.812698	0.0799384	1	0.135118	0.0699923	1	0.133712
FORC38_1862	ADP-ribosylglycohydrolase YegU	29.62	22.3633	0.755008	333.714	245.286	0.735017	342.931	242.541	0.707259	-0.499689	0.240027	1	0.338032	0.240863	1	0.363333
FORC38_1863	nucleoside transporter	4.78333	9.56667	2	74.5571	141.253	1.89457	76.4442	139.798	1.82876	0.870864	0.00776777	1	0.0182838	0.0290158	1	0.0646248
FORC38_1864	Fructose-bisphosphate aldolase class I	810.887	638.47	0.787373	9800.87	6680.79	0.681653	10017.4	6693.26	0.66816	-0.581735	0.531813	1	0.626522	0.492684	1	0.626135
FORC38_1865	lipid kinase YegS	321.867	82.4167	0.256058	3200.74	729.889	0.228037	3274.6	729.26	0.222702	-2.16682	0.00306359	1	0.00811391	0.00165931	1	0.00586024
FORC38_1866	Putative inner membrane protein	210.797	5.08333	0.0241149	513.681	11.946	0.0232556	527.124	11.8388	0.0224593	-5.47654	1.22956e-18	5.75067e-15	7.99408e-17	1.23678e-17	5.9885e-14	2.85166e-15
FORC38_1867	putative cytoplasmic protein	7.82	3.41667	0.436914	12.1654	5.06104	0.416021	12.5384	5.02435	0.400716	-1.31935	0.198201	1	0.290046	0.113806	1	0.199223
FORC38_1868	Putative protease	36.34	11.0233	0.303339	572.953	182.706	0.318886	590.707	179.561	0.303976	-1.71797	0.0275483	1	0.0544561	0.00742861	1	0.0206839
FORC38_1869	possible membrane protein	2.48333	2.12667	0.856376	15.8122	12.1391	0.767702	16.1451	12.0261	0.744877	-0.424926	0.543635	1	0.636759	0.459011	1	0.594895
FORC38_1870	hypothetical protein	0.343333	0.48	1.39806	1.175	1.58079	1.34536	1.22376	1.56708	1.28054	0.356757	0.763622	1	0.821214	0.748677	1	0.843634
FORC38_1871	hypothetical protein	0.773333	0.57	0.737069	2.90324	1.89945	0.654251	2.99161	1.89019	0.631832	-0.662387	0.591977	1	0.677933	0.485095	1	0.619581
FORC38_1872	hypothetical protein	0	0	NA	0	0	NA	0	0	NA	#VALUE!	1	1	1	1	1	1
FORC38_1873	hypothetical protein	1.00333	0.84	0.837209	9.56263	7.83259	0.819083	9.8709	7.75149	0.785287	-0.348708	0.715393	1	0.781105	0.649166	1	0.763484
FORC38_1874	possible membrane protein	0.146667	0.826667	5.63636	1.1054	6.43435	5.82082	1.14353	6.33945	5.54375	2.47086	0.0231735	1	0.0471433	0.013929	1	0.034909
FORC38_1875	possible membrane protein	10.4833	9.40333	0.896979	79.2385	68.4103	0.863346	81.4339	67.6529	0.830771	-0.267477	0.553473	1	0.645212	0.510535	1	0.64092
FORC38_1876	Putative inner membrane protein	11.3267	9.78667	0.864038	294.893	239.363	0.811695	302.414	237.012	0.783733	-0.351566	0.220878	1	0.316885	0.37189	1	0.508096
FORC38_1877	Putative inner membrane protein	5.85	5.12667	0.876353	43.5984	37.2084	0.853437	44.813	36.8643	0.822625	-0.281693	0.678954	1	0.751946	0.596562	1	0.719799
FORC38_1878	hypothetical protein	3.87667	3.05	0.786758	53.9408	41.3661	0.766879	55.4019	40.9387	0.73894	-0.436472	0.439604	1	0.545076	0.345135	1	0.480628
FORC38_1879	Response regulator BaeR	121.8	67.2167	0.551861	923.814	484.757	0.524734	947.464	479.973	0.506587	-0.981118	0.00101253	1	0.00305523	0.016346	1	0.0399733
FORC38_1880	Sensory histidine kinase BaeS	125.757	52.39	0.416598	2084.38	830.885	0.398624	2140.37	822.136	0.38411	-1.38041	3.53132e-06	0.016516	2.09594e-05	0.0024475	1	0.00813726
FORC38_1881	Multidrug transporter MdtD	19.01	17.56	0.923724	319.41	279.953	0.876469	327.547	277.3	0.846596	-0.240254	0.566121	1	0.656032	0.56134	1	0.686192
FORC38_1882	Multidrug transporter MdtC	13.0667	11.4933	0.879592	509.263	425.729	0.83597	522.581	421.498	0.80657	-0.310129	0.451743	1	0.554987	0.455735	1	0.592077
FORC38_1883	Multidrug transporter MdtB	9.38667	8.56667	0.912642	371.251	324.541	0.874182	380.513	321.299	0.844383	-0.24403	0.627995	1	0.709624	0.571557	1	0.694823
FORC38_1884	Multidrug transporter MdtA	49.8967	19.4933	0.390674	721.219	267.543	0.370959	739.881	265.128	0.358339	-1.4806	1.44638e-05	0.0676472	7.34497e-05	0.000439085	1	0.00190848
FORC38_1885	Putative heat shock protein YegD	6.44667	47.34	7.34333	102.747	770.598	7.49993	105.439	758.047	7.18945	2.84588	2.94665e-07	0.00137815	2.24089e-06	1.25243e-07	0.000606425	1.5875e-06
FORC38_1886	DNA-3-methyladenine glycosylase II	54.61	22.4167	0.410486	521.854	196.149	0.375869	534.968	195.069	0.364636	-1.45547	0.00081582	1	0.00251688	0.0011659	1	0.00431928
[truncated: 2,849 more rows]

## Sheet: DEGs in common
Up-regulated DEGs in common		Planktonic		Epiphytic
[truncated: 185 more rows]
